# Supplementary material for: Characteristics of the Gut Microbiome and IL-13/TGF-β1 Mediated Fibrosis in Post-Kasai Cholangitis of Biliary Atresia
Source: Front Pediatr. 2021 Nov 8;9:751204. doi: 10.3389/fped.2021.751204 (PMC8630618; doi:10.3389/fped.2021.751204)
Supplement: Supplementary file 2 [file Table_1.XLS]

gene_id	BA001_Liver	BA002_Liver	BA003_Liver	BA001_Control	BA002_Control	BA003_Control	BA001_Kpn	BA002_Kpn	BA003_Kpn
ENSG00000198804	1767470	988388	770185	485084	176531	309226	250825	171807	330699
ENSG00000163631	670101	928544	319097	471327	415410	136031	277401	423488	114849
ENSG00000197249	101013	177845	113165	703322	456080	360702	340056	428490	397709
ENSG00000210082	625856	822150	303740	201953	84490	139502	99193	82396	127336
ENSG00000198886	601676	365310	208909	195643	65554	128093	97714	64012	141511
ENSG00000198938	477551	556581	225634	159976	63231	102109	83122	60095	104279
ENSG00000198712	294312	272315	102704	162136	66261	107455	80563	62331	110464
ENSG00000198727	329365	224104	135480	123576	36137	63066	54957	35610	69580
ENSG00000087086	74604	122097	32755	237116	105513	119171	121223	89601	112870
ENSG00000198899	335233	225711	115597	90047	35289	61663	46193	35643	66017
ENSG00000156508	23148	62296	83750	191599	140545	133021	118687	154067	99377
ENSG00000198786	298544	77578	100087	146777	43739	79927	66864	42905	97860
ENSG00000170421	11062	8927	25361	134354	111002	155259	116481	131038	172531
ENSG00000118137	221912	200229	73276	79805	49828	22054	52593	44494	21382
ENSG00000198888	261627	137957	88103	68865	21457	36134	31140	21508	41451
ENSG00000198763	191395	125115	87564	78841	32048	56518	40237	31845	59439
ENSG00000171560	81594	121417	76734	118641	83414	29375	66858	85779	38985
ENSG00000125730	98881	106851	86113	74192	61436	58959	49797	63074	94403
ENSG00000158874	121888	135972	49743	124182	61187	20021	74740	47617	16719
ENSG00000130203	241204	161296	89998	36963	27150	11729	26973	26001	13095
ENSG00000211459	137722	219824	60776	52770	23687	28075	29795	20461	24221
ENSG00000075624	22221	20072	36386	82375	67270	72974	70951	80241	80513
ENSG00000184009	7998	13209	28800	78257	74105	69858	71742	83665	78003
ENSG00000198840	153747	112628	42986	53782	20273	28286	28813	18867	27474
ENSG00000171564	53035	88734	49331	83439	63305	13408	48282	62597	12765
ENSG00000212907	129951	60068	43971	52312	16657	32507	26139	16743	36602
ENSG00000099194	8363	12126	2614	87527	65795	50081	55472	69868	54084
ENSG00000171557	24282	58474	33939	81097	64165	15882	49163	62175	15519
ENSG00000167658	7301	12816	19691	74527	55865	55575	50383	59993	63764
ENSG00000198695	142319	33672	48414	47964	16167	30673	22862	15162	35608
ENSG00000115414	19279	22675	33867	53884	29792	55881	34197	29770	81708
ENSG00000138207	65369	59476	32209	49144	28014	24142	32043	25305	25352
ENSG00000132693	1473	683	2608	78000	86368	8626	50906	86303	11752
ENSG00000106927	64805	90938	30858	30266	26372	16578	21360	24529	16728
ENSG00000091513	82265	122956	39993	18941	16541	5917	10992	16395	6372
ENSG00000111640	3752	4821	9141	60387	43340	51479	39594	46123	56855
ENSG00000111057	7479	5427	11969	45659	38357	56705	40742	45147	61953
ENSG00000109072	24610	41565	21325	41726	40265	34099	27196	37778	42347
ENSG00000084674	46337	55421	28617	42308	26047	22893	25317	24490	34211
ENSG00000171345	81	129	4678	46415	34035	48706	44352	42567	50137
ENSG00000089157	7446	14597	14939	53211	32164	37961	35635	36011	35618
ENSG00000110245	96586	86086	29701	18232	8225	4182	12733	7667	3955
ENSG00000257017	41027	39493	32820	38587	36893	9186	24526	35079	8955
ENSG00000165376	245	156	470	71471	24666	45266	36731	32359	48898
ENSG00000166710	16448	24338	19841	41657	33557	29586	28235	32569	23488
ENSG00000142541	7003	15745	18071	41175	35571	31763	30825	38450	27337
ENSG00000140988	6419	12874	10515	48188	33628	30972	37774	37284	27992
ENSG00000163735	1	15	718	38289	42313	30521	39473	55715	32963
ENSG00000136872	50259	52794	43628	24140	15217	12508	15049	13818	11991
ENSG00000120885	20730	31003	14480	35251	22111	31162	22104	20992	36455
ENSG00000074800	3015	3315	6292	40759	34046	33748	29738	39142	39844
ENSG00000185624	6333	10116	8565	37095	28951	35058	25401	31586	40920
ENSG00000109971	1066	4315	6693	43069	38035	30464	32067	41667	25828
ENSG00000145192	26790	78357	31799	26081	16013	3635	15448	14882	3807
ENSG00000100345	3283	4163	16833	35046	24827	31129	28120	26762	44905
ENSG00000117983	4	2	9	80944	14183	17214	51421	16604	33190
ENSG00000100316	8924	19630	18877	33469	27964	26985	24326	30385	22234
ENSG00000196262	7289	9073	10813	32473	26321	29648	25887	28203	25691
ENSG00000130208	48189	66858	29843	17052	9296	2648	10889	7991	2357
ENSG00000102265	1663	2385	17367	37466	41873	16628	25172	36775	15525
ENSG00000182718	1509	2862	7940	35642	30018	28596	31270	34405	22121
ENSG00000174444	5671	8980	12339	37107	25146	28625	24834	28174	21189
ENSG00000096384	2931	4177	9184	33823	27910	27675	23692	31637	28948
ENSG00000175899	19483	26211	24792	32677	16022	12707	18945	16661	17435
ENSG00000034510	4581	8239	14405	27640	25807	27873	25557	27487	22745
ENSG00000168542	4337	17807	49846	22978	28366	8806	15607	25372	8049
ENSG00000115306	5764	4059	11350	38348	20913	23349	25310	22028	29526
ENSG00000167526	9078	14029	14243	27666	21387	22999	22158	23588	22717
ENSG00000125148	35794	19236	30115	26738	22697	2640	15864	20579	3072
ENSG00000148303	4916	9267	10846	31022	23903	25191	22473	26349	21665
ENSG00000196924	1062	2162	10681	24026	23361	26663	23831	25287	37898
ENSG00000169710	1210	1791	963	42955	25612	15466	29252	26618	28729
ENSG00000116133	6319	8581	3773	28866	23054	22211	22130	25837	29317
ENSG00000133112	14625	27827	23891	24004	17634	14522	15086	19775	10553
ENSG00000150093	1176	2271	9617	25780	27416	22071	24173	31397	19513
ENSG00000118271	35552	54355	12487	19660	7512	7545	11732	6887	5961
ENSG00000161016	6116	10480	10051	24389	21139	21863	20097	22996	22384
ENSG00000090382	62	400	693	46354	23355	17831	29496	22983	15463
ENSG00000139644	7740	11164	10412	28434	17836	19746	20420	19869	18933
ENSG00000067225	422	648	2165	32537	23475	20656	22646	26526	24023
ENSG00000179218	4158	5308	8770	24045	23989	19861	16518	25646	22456
ENSG00000147403	5434	12990	13806	23739	18110	18746	17185	19449	17178
ENSG00000205542	7597	14248	25762	19566	15604	15905	18586	17209	11350
ENSG00000196230	2205	5226	5561	21685	21265	20962	18313	25013	21824
ENSG00000163586	12740	21599	5073	26684	24723	6391	17893	21456	5224
ENSG00000135744	17464	19325	14053	14106	9550	22410	9541	9131	25231
ENSG00000080824	2327	5543	7645	24941	22324	17594	20376	25748	13831
ENSG00000163399	1320	1661	5751	24677	13905	27700	15588	15570	33275
ENSG00000272398	771	1442	8599	30535	16374	20288	24013	19941	17435
ENSG00000197746	7442	17091	10919	17147	15143	20576	13398	15300	22369
ENSG00000198959	1427	1257	3361	22764	19157	17809	17596	20650	32562
ENSG00000167996	4784	7010	7710	25167	14339	24673	14700	14091	24079
ENSG00000165092	4891	6453	7508	23063	16725	25628	15424	16287	20041
ENSG00000174748	4530	9216	12137	24491	17544	17167	17173	19346	13107
ENSG00000137818	5565	10652	8690	21407	18309	16820	18220	18799	15647
ENSG00000130649	20492	15438	6993	27427	12692	8997	17727	13115	8926
ENSG00000168028	2800	4722	6724	25351	17038	20402	17156	19311	17032
ENSG00000197956	499	571	4561	21422	15282	26654	21311	16982	21703
ENSG00000070756	4663	5904	7679	23803	17200	17395	15763	18723	17121
ENSG00000110955	2505	4866	5992	21207	16024	20927	15371	18198	21582
ENSG00000188157	945	843	6578	18367	11538	22301	18584	13425	33362
ENSG00000142937	4993	9933	10313	19471	16382	15844	15344	17207	11606
ENSG00000127022	2546	4690	6561	22775	15560	17448	15279	18617	17121
ENSG00000141753	8602	9691	9433	16875	20218	10822	12191	19275	13269
ENSG00000229117	4089	11769	8413	21309	15710	15010	14819	16437	12347
ENSG00000008517	20934	12142	18634	10425	7653	17208	7482	7660	16546
ENSG00000130600	66531	8912	28105	6823	530	1235	2527	438	3575
ENSG00000137154	4279	9578	9038	18731	16144	15933	14602	16715	12777
ENSG00000089009	4122	8763	9442	19626	16728	15410	13826	18373	11333
ENSG00000188229	1629	2405	3488	18595	17419	17069	17640	20899	18210
ENSG00000231500	5441	9919	9518	18686	16052	14854	14043	16543	12284
ENSG00000204628	3956	7044	8859	19849	15449	16067	13244	17017	15455
ENSG00000172757	2299	3523	5335	19281	16427	18490	15491	17516	18215
ENSG00000149273	2906	5983	6904	20591	16182	15918	16179	17496	13939
ENSG00000108298	5890	10151	9388	18515	15428	14512	13696	16692	11192
ENSG00000130402	1580	2177	5251	18153	16500	15613	16908	19479	18300
ENSG00000162267	22042	32426	24043	7248	7076	4406	4196	6830	4837
ENSG00000196576	1755	2089	5771	17057	12145	18107	17165	14052	24734
ENSG00000108107	5472	8416	7656	19509	14941	13400	14587	15272	13512
ENSG00000084234	3223	4066	6314	18329	14799	17517	13656	16038	18390
ENSG00000170889	6352	8848	9324	16770	14132	14068	13287	15405	13667
ENSG00000164733	11881	22555	21699	10343	8933	9855	6992	8816	9869
ENSG00000166598	4413	6205	8589	17873	15781	13129	13572	18260	12826
ENSG00000166441	5173	11041	8939	18318	14430	13042	12520	15581	10883
ENSG00000000971	9686	14839	10127	14715	15967	9154	10026	16247	8814
ENSG00000110321	2049	4073	8471	19162	15886	14651	14249	18198	12579
ENSG00000105640	2907	6399	6334	19019	14822	15825	12813	15612	15289
ENSG00000225630	44007	8874	6418	24704	2816	4804	9259	3059	4975
ENSG00000169903	2611	6352	16287	11766	9648	22860	9419	10966	18939
ENSG00000021826	25743	21070	26347	12734	4644	2178	6307	4803	4862
ENSG00000142156	1674	3049	4119	14998	27543	11054	10313	24883	10575
ENSG00000108821	4560	10234	41610	15469	9362	5240	8666	8055	4751
ENSG00000134333	4308	4925	7641	19910	17616	10270	13957	18847	10041
ENSG00000116260	361	806	1416	17419	14716	19891	14096	15966	22449
ENSG00000197958	4389	8853	7645	19014	14110	13399	13504	15123	10799
ENSG00000072778	21015	16740	19570	8557	7630	9634	6367	7389	9842
ENSG00000135486	3809	6192	10908	17487	15035	12516	12522	17634	9994
ENSG00000162244	5408	9314	6889	18724	12799	14476	11842	13240	12603
ENSG00000145321	7492	22376	9347	15853	13954	6128	10722	13915	5494
ENSG00000148702	2529	4194	1855	18519	14272	17967	11174	14047	20611
ENSG00000068366	5408	7719	1593	21651	21039	5107	15271	22742	4358
ENSG00000091583	24662	35750	14723	9583	5714	1711	5152	5213	1411
ENSG00000135480	57	173	7075	15334	11965	15651	18929	16661	17596
ENSG00000002834	2224	2921	3709	17457	12881	17196	13513	14683	18621
ENSG00000143153	951	1388	3673	26998	9945	15882	14204	12315	16798
ENSG00000142534	4438	8225	9041	16739	13656	12770	12307	13592	11167
ENSG00000105372	5069	8322	6906	16970	11698	14775	13190	12335	12641
ENSG00000198034	4930	7221	7597	21851	11941	10720	16470	11992	8766
ENSG00000044574	2838	6527	10610	15905	13966	11783	11495	15161	13157
ENSG00000144381	4077	4693	5405	17356	15118	14505	11716	16882	11492
ENSG00000210135	23022	16459	10281	16559	4922	9069	7002	4836	8719
ENSG00000164587	4348	9042	6642	17286	13710	12285	12325	14319	10889
ENSG00000158710	3174	3625	9129	16395	12374	14346	14245	13705	13093
ENSG00000142089	11507	5118	9829	19113	13117	7930	12051	12051	8628
ENSG00000065978	3318	5558	5200	19443	13792	13020	12821	16037	10073
ENSG00000248527	31607	18378	14482	7377	3897	7852	3969	3600	7318
ENSG00000134824	887	1016	457	20907	14542	12576	15152	16331	16005
ENSG00000184640	763	1513	2957	19909	14425	13685	12847	15869	15418
ENSG00000178209	4492	3082	8929	16024	9638	10631	16512	10507	17479
ENSG00000150991	7817	5933	7927	15933	12340	12217	11435	12252	11316
ENSG00000182326	19588	20386	18600	7434	7782	4999	5105	7864	5377
ENSG00000125844	6146	4805	6324	14815	10057	13163	10697	10790	20222
ENSG00000187514	2361	3232	9138	18905	13755	11091	13016	16757	8636
ENSG00000164924	2018	2924	7623	16750	13892	12699	14148	16819	9978
ENSG00000083845	1791	4418	3705	18549	12396	14133	13571	13542	14561
ENSG00000104760	13002	11064	5768	18886	15746	2236	12423	15391	1974
ENSG00000142192	1126	1563	14624	14775	9252	14776	12894	11112	16188
ENSG00000105193	4103	7502	7375	16255	12280	12496	11793	12996	11499
ENSG00000089220	16817	15921	8207	11789	8076	10097	7982	8043	9142
ENSG00000115677	2968	3665	5916	18788	13737	11291	11453	14755	13106
ENSG00000114867	2433	2752	4736	16182	12105	13055	12161	13694	18215
ENSG00000135404	4657	7508	8831	15533	12226	11374	11402	12512	10907
ENSG00000149131	16350	13876	19005	11262	7830	4449	6526	7201	5847
ENSG00000197756	3646	10728	6376	15325	11243	11308	11563	11648	10061
ENSG00000172482	30360	35058	16934	2717	1319	1119	1846	1306	1135
ENSG00000151655	10242	14178	13043	9561	10038	8979	6264	10213	9217
ENSG00000117984	9964	11236	6555	10719	7189	13630	7564	7587	16532
ENSG00000125144	6136	2356	1511	30623	14919	341	21571	12993	477
ENSG00000122566	5869	7107	11342	13599	12675	8686	10667	14535	6203
ENSG00000196975	766	1206	7592	19748	8921	15933	13210	10343	12547
ENSG00000115053	1614	2309	3902	17680	14293	11899	11447	16933	9708
ENSG00000147604	1960	5912	6812	16177	13557	11013	10306	14591	8316
ENSG00000124942	6214	3801	13674	12174	9417	9099	13113	9484	11443
ENSG00000122406	3218	7111	7264	14393	12222	11159	10888	13294	8249
ENSG00000169100	1604	3559	5746	14939	12277	11781	11223	14333	11905
ENSG00000204525	6647	6702	8078	10519	9059	13012	9096	9999	13813
ENSG00000181163	1354	3200	3711	15279	14917	11464	11432	16830	8629
ENSG00000198755	1288	4030	5229	15974	11730	11934	11683	13184	10295
ENSG00000160789	2555	2405	7918	13422	11712	11514	11266	13060	11459
ENSG00000234745	12054	11419	10501	6355	8327	10882	5106	8612	11874
ENSG00000169908	223	633	5489	12547	12042	14071	12321	14955	12708
ENSG00000026508	207	521	480	15282	11671	16486	10258	12141	17819
ENSG00000084207	399	1225	3511	18179	8623	14248	13820	11229	13428
ENSG00000197694	1452	1606	4920	15472	10299	11191	11743	10805	16914
ENSG00000172270	2737	3161	4153	12443	10455	14270	10064	10850	15920
ENSG00000100219	1962	5193	4474	17590	13725	7949	10850	13404	8704
ENSG00000167460	1085	1768	8565	13628	12518	9965	13399	14781	8006
ENSG00000019582	6545	16628	12531	12308	5225	6921	8850	6104	8246
ENSG00000111669	1617	3065	3477	13965	11842	12484	10461	12947	13350
ENSG00000152234	2675	3946	4044	14126	11412	12620	9464	12180	11852
ENSG00000055957	14927	25036	8167	7143	7293	3425	4146	6749	3691
ENSG00000165119	2818	4164	6243	13249	11753	10259	10046	13518	8334
ENSG00000130707	20593	14442	12632	8284	4308	4460	5918	4494	4902
ENSG00000125691	2971	6032	6021	13830	10939	10235	10077	11612	7724
ENSG00000008988	3743	8002	5819	11845	10260	10146	9139	10800	8804
ENSG00000087460	7684	8549	12980	9605	6907	8973	7825	7489	8370
ENSG00000138326	4067	8854	7378	12097	10237	9604	7739	10637	7340
ENSG00000118680	3182	3493	7969	12270	8641	13153	9484	9600	9908
ENSG00000164692	1946	6940	24813	10579	9412	4269	6442	8967	4117
ENSG00000122194	5214	10892	5456	12600	12227	5023	7673	12369	5606
ENSG00000115884	4663	7548	5157	11595	7180	11470	7934	7270	13864
ENSG00000165280	1417	1793	2526	14274	11008	10875	9998	12109	12675
ENSG00000108518	4375	4884	5097	11968	9874	10548	8920	10744	9982
ENSG00000167978	8253	6957	13348	10143	6207	6892	6856	6751	10607
ENSG00000063177	4116	6317	6312	11749	8809	9924	9447	10037	9153
ENSG00000164111	1551	2127	5497	14197	11821	9695	10277	12822	7738
ENSG00000177600	4586	7154	5887	10489	9137	9665	9984	9286	9335
ENSG00000182871	12132	11754	14033	6203	4909	6975	4785	5091	9573
ENSG00000171759	18873	15581	12385	6485	4290	5097	4184	4047	4036
ENSG00000112306	1530	5413	5012	11498	10541	10463	10072	11911	8531
ENSG00000058262	2333	2970	3919	13071	9855	10012	8699	11234	12669
ENSG00000108654	3673	6768	14394	9534	9701	6911	8024	10637	5063
ENSG00000115758	389	494	1211	16195	10392	11594	10940	11442	11887
ENSG00000142676	3428	8110	6990	12083	9675	9244	8492	10075	6277
ENSG00000112972	358	625	614	14344	14183	7748	13314	16920	6229
ENSG00000167004	4021	4464	5355	12767	10272	8887	8329	11353	8799
ENSG00000113140	2168	9402	24225	7800	10410	3641	4914	9203	2476
ENSG00000142173	2113	3677	5753	9991	17759	6298	6601	15596	6109
ENSG00000092841	4346	7315	7738	9486	8922	8937	8766	9782	8549
ENSG00000101439	5137	5716	6315	12239	7761	10192	8944	7334	10097
ENSG00000206503	13702	11901	8232	5207	5796	10119	3850	5745	9040
ENSG00000176153	335	416	250	19606	8535	12136	10412	7800	14001
ENSG00000120053	4731	2954	7415	11581	10283	9518	6868	9536	10181
ENSG00000124253	36629	10123	18741	2789	632	735	1417	707	1203
ENSG00000110169	16123	23480	8932	6956	5000	1361	4682	4682	1326
ENSG00000132703	3305	5650	2545	13789	11307	7980	8777	10401	8765
ENSG00000188846	2988	4450	6198	12462	9162	10002	8961	10378	7863
ENSG00000089597	2564	3076	4220	11497	9134	10000	8961	10103	12764
ENSG00000115268	2792	5715	4330	13005	8876	9576	9302	9780	8834
ENSG00000148248	1475	3142	3282	12996	10251	10187	8399	11052	11218
ENSG00000129988	4249	3887	3021	13301	13031	4381	9409	13150	7420
ENSG00000106541	0	1	15	25084	10274	4003	13516	14997	3105
ENSG00000143933	2209	3310	6894	11927	8586	10678	10074	9994	7068
ENSG00000136942	4279	6415	4629	11353	9009	8862	9148	9701	7289
ENSG00000143384	6897	4075	14387	8535	8563	6244	6865	9279	5729
ENSG00000144713	3199	6497	5948	12035	9188	8985	8112	9613	6749
ENSG00000044115	1287	1948	4500	12792	9574	9497	10053	10585	9555
ENSG00000124762	504	622	2230	11290	8500	14261	8856	8726	14616
ENSG00000145425	1857	6861	6151	12172	9270	8856	7924	9954	6187
ENSG00000132507	2302	2519	2918	10632	10617	10138	8391	11595	9765
ENSG00000110092	841	1417	2829	11526	9005	10893	10681	11692	9928
ENSG00000130066	7468	7735	12029	8623	6100	7719	6546	6507	6007
ENSG00000134871	924	3058	21828	7682	8185	4855	7427	8368	6069
ENSG00000079459	270	553	635	15266	11237	8104	11077	12077	8054
ENSG00000245532	24558	14161	22138	860	912	1812	699	905	1090
ENSG00000075415	2441	4134	5466	10600	8755	9264	7870	9749	8786
ENSG00000166825	3344	4341	2678	8824	8116	11714	5309	7393	15278
ENSG00000163931	880	1134	1137	13865	8484	10698	9185	9395	12153
ENSG00000005884	27	157	1337	11482	8404	10486	12095	10302	12559
ENSG00000173812	3740	6120	7436	9458	8173	8304	7056	8821	7690
ENSG00000167711	18503	23720	7524	4721	3376	1187	3051	3232	1461
ENSG00000145592	3745	7611	7014	9374	8776	7816	7544	9262	5596
ENSG00000039068	2387	2835	5016	10582	5597	10708	9437	6985	12848
ENSG00000112096	5257	4237	14206	7430	8173	6071	5244	9302	6428
ENSG00000152291	1223	1920	3255	11576	9069	9163	8695	10183	11229
ENSG00000132475	2325	3037	6823	9968	9773	7754	9050	11288	6267
ENSG00000113889	13836	19807	8291	6380	4941	2058	3807	5360	1716
ENSG00000143761	2951	3269	5114	11094	8675	8374	8527	9772	8296
ENSG00000127948	14093	9866	11413	5281	3448	5890	3833	3458	8785
ENSG00000188643	694	1147	1732	12483	8847	10183	10332	10052	10174
ENSG00000083857	2019	539	4474	11580	6037	8745	10751	6814	14564
ENSG00000131469	2356	4402	3839	11417	10271	8732	8612	10093	5781
ENSG00000143947	2183	6083	5518	10694	8679	8477	7891	8999	6904
ENSG00000141367	1411	2452	3167	12407	9079	8664	8449	10095	9176
ENSG00000153187	2050	2792	5561	11341	9573	7526	8284	11214	6527
ENSG00000146674	8416	19257	7648	8266	4073	5172	2890	4304	4838
ENSG00000138413	1157	1650	1058	14304	10833	8718	8989	11504	6615
ENSG00000071127	1430	1824	3190	10035	9380	9891	8605	10193	10136
ENSG00000071082	2789	7191	6329	9402	8995	7239	7375	9453	5602
ENSG00000242265	2131	3266	296	14485	11790	6616	8684	10960	5674
ENSG00000177954	1302	7950	5024	10658	8688	7370	8000	9328	5402
ENSG00000138109	20404	14240	6474	5323	3903	3144	3284	4008	2789
ENSG00000177697	1072	1478	4184	9136	8407	10794	8547	8824	11126
ENSG00000233276	2912	4053	3151	9574	7503	10224	7857	7755	10365
ENSG00000052802	1148	1471	937	13847	10542	7025	10141	11889	6305
ENSG00000137309	250	458	537	11305	10217	7931	10629	12886	8481
ENSG00000130702	305	538	5495	10026	6574	8529	10573	7272	13304
ENSG00000142798	161	508	4030	9464	4527	9666	11087	5589	17426
ENSG00000092199	3057	3283	4548	10368	8852	8196	7755	10115	6278
ENSG00000008394	4197	5180	2974	10031	7866	9225	6994	7862	8027
ENSG00000102144	646	1222	2505	10940	9000	9771	8130	10547	9029
ENSG00000211445	5907	4590	7814	13094	5851	4463	9280	5184	4910
ENSG00000143549	1674	2451	3493	10400	8653	8318	8748	10147	6709
ENSG00000011304	1892	2674	4846	9424	8038	7455	7897	9138	8689
ENSG00000130985	2048	1706	3862	11735	7367	6913	8860	7979	9471
ENSG00000067560	1656	2554	4363	10532	7566	8339	8007	8472	8366
ENSG00000143878	10983	7948	16576	4439	3701	4204	3782	3788	4352
ENSG00000114391	3189	5157	5091	9897	7966	7539	6752	7975	5922
ENSG00000168615	60	211	1597	9756	9058	9333	10301	11130	8035
ENSG00000110700	2102	4538	4217	9350	8705	7792	7499	8611	6648
ENSG00000147140	1576	2401	3415	10440	8318	7875	7295	9436	8274
ENSG00000127603	1610	2148	4309	9512	8273	6760	8802	9310	8154
ENSG00000108679	3467	2638	3694	7784	6157	10064	5731	6418	12726
ENSG00000108953	1982	2516	3775	10692	8561	7582	7652	9519	6181
ENSG00000173801	1017	1155	3759	10178	5824	9296	9044	6883	11105
ENSG00000210140	14018	13402	5567	6973	2518	4911	3614	2307	4744
ENSG00000117601	16918	23136	8787	2900	1069	1204	1666	1085	1184
ENSG00000221983	2545	4674	3940	9244	7333	7703	7273	7797	7362
ENSG00000213719	1009	1720	3171	10392	7739	8565	8730	8895	7624
ENSG00000187498	932	2902	20621	5915	7032	3523	5611	7128	4134
ENSG00000137076	2111	2150	4662	9194	7146	7151	6453	7704	11194
ENSG00000142949	2584	2957	5689	7302	5974	7821	6557	6777	11947
ENSG00000169715	12859	8290	7423	9444	6417	683	6102	5666	684
ENSG00000009307	1600	2841	4416	9833	8653	7491	7385	9792	5522
ENSG00000063046	1548	2789	3769	10072	8165	8216	6300	9350	7034
ENSG00000100243	1372	1738	3372	9305	6603	9951	6731	6747	11203
ENSG00000118181	2685	5812	5361	8615	7497	7027	6915	7758	5339
ENSG00000129250	1415	1755	2561	9922	7181	8879	7461	7637	10195
ENSG00000135862	364	969	3516	9054	8132	8808	7247	8473	10195
ENSG00000171766	4972	13642	3399	6423	6055	7510	3953	5759	4880
ENSG00000136156	3661	5567	8018	7264	5880	7981	5630	6019	6358
ENSG00000115457	11574	10979	11916	3559	3708	4092	3038	3352	4038
ENSG00000131143	6376	6184	5955	6943	5476	7162	5630	5995	6523
ENSG00000115461	74	327	2052	12174	12680	2194	9570	13069	3930
ENSG00000163513	294	700	2163	11749	6567	10137	6564	7169	9939
ENSG00000198074	30	198	957	10092	5460	14043	7922	5637	10721
ENSG00000188536	12152	42379	63	24	72	0	18	38	0
ENSG00000159176	1530	1857	3802	8636	6843	8234	6894	7711	9188
ENSG00000183255	1783	2147	4277	10036	7364	6250	8739	8463	5511
ENSG00000155660	1529	2030	2525	10675	8214	6176	7116	9360	6928
ENSG00000135052	569	538	1632	10557	9617	6598	8321	9971	6401
ENSG00000123384	4072	5185	6328	8107	5642	5332	5166	5204	9083
ENSG00000163347	2651	3922	8519	5988	5087	9020	5447	5870	7579
ENSG00000115310	2042	3016	3136	8720	7607	7746	6981	8071	6761
ENSG00000124102	0	0	0	10983	16564	1870	7903	14819	1853
ENSG00000197102	953	1267	3454	9345	6337	6816	7699	6753	10923
ENSG00000163902	2199	2815	3106	8856	7152	7211	6603	7892	7606
ENSG00000197728	1546	5322	1844	8714	7802	7012	6113	8620	6369
ENSG00000118705	1050	2303	2130	9076	7177	8177	6882	7812	8636
ENSG00000104635	3955	5179	7359	7227	5931	5778	4795	6487	6485
ENSG00000130726	1312	1703	2415	8974	7185	7387	7001	8092	9101
ENSG00000134294	11750	5900	11524	4878	4265	3002	4292	4587	2641
ENSG00000091490	69	205	1709	9087	6777	9859	7205	8160	9707
ENSG00000185896	2721	4588	3598	7054	5052	8592	5258	5264	10142
ENSG00000113719	1405	1594	3318	9238	6494	7141	6651	7237	9006
ENSG00000113013	2560	2974	3557	8594	7061	6552	6260	8115	6237
ENSG00000187908	1	0	6	18798	12346	554	7006	11586	1573
ENSG00000006327	1921	933	4298	6726	6860	7606	8572	7741	7156
ENSG00000105854	2160	3280	3928	8764	7607	6158	6543	7682	5486
ENSG00000102996	988	1245	3563	8499	4383	8588	7130	5519	11679
ENSG00000197879	1467	1565	4141	6948	6632	7636	5905	7485	9777
ENSG00000168385	1747	2556	5480	8115	7532	6349	6389	8496	4858
ENSG00000159403	12311	10760	10796	3092	4452	1664	2114	4403	1883
ENSG00000136830	359	684	2623	9273	9221	5362	7682	10279	5886
ENSG00000196419	1154	1447	2160	9283	7592	7098	6847	8767	6734
ENSG00000135094	21290	13142	16576	8	2	6	1	3	8
ENSG00000198561	1849	2276	5119	9048	6019	6187	6684	6982	6645
ENSG00000014216	911	1030	2178	8557	5778	8022	7164	7093	10010
ENSG00000111275	9303	7187	6655	5613	3544	5809	3916	3415	5164
ENSG00000079246	771	1281	2458	9142	8537	6528	7047	9634	5188
ENSG00000128311	3756	4079	2654	8167	6146	6620	6085	6115	6948
ENSG00000171552	702	1028	2242	8657	5640	8849	7229	7285	8881
ENSG00000171863	2543	5653	4888	8056	6470	5919	5695	6753	4414
ENSG00000101608	2432	2909	6158	7176	6325	6810	6323	6803	5422
ENSG00000130164	1961	1094	2491	8059	6700	5637	8365	7897	7832
ENSG00000078369	990	1792	3404	8300	6818	7310	6681	7725	7008
ENSG00000116285	11890	10665	8323	3205	3614	3026	2981	3892	2398
ENSG00000151726	11818	9076	4996	5101	4371	3528	3173	4524	3390
ENSG00000085063	1043	1804	4642	7469	6584	7939	6409	7211	6672
ENSG00000136295	818	1062	2022	8179	6976	6865	6354	7228	10227
ENSG00000104904	2203	3701	3611	7736	6470	6469	6392	6989	5792
ENSG00000047849	697	989	3505	8211	6730	7176	6006	6966	9018
ENSG00000163468	1110	1317	2119	8622	7360	7527	6408	8171	6524
ENSG00000162909	278	424	3151	8030	6286	8759	7359	7335	7488
ENSG00000198830	1527	2636	2477	9005	7249	6117	6683	8509	4883
ENSG00000213585	1482	2105	2495	8633	6340	7841	5322	6929	7812
ENSG00000131473	420	593	1148	9476	8093	6096	6747	8309	8009
ENSG00000179010	1445	2505	3565	8060	7127	6454	6418	7929	5371
ENSG00000086598	975	1971	2619	9440	7291	6430	6014	8109	5991
ENSG00000175166	629	807	1322	8428	7250	7541	6288	8008	8545
ENSG00000146678	15903	10090	17935	908	850	702	766	999	561
ENSG00000140279	6	9	26	9021	6372	5400	7997	6834	12971
ENSG00000198242	704	2341	2766	9481	7302	6397	6271	7955	5413
ENSG00000132341	835	1538	2165	7965	7666	6964	6994	8719	5571
ENSG00000160862	11213	13901	5673	4895	3109	1533	3494	3146	1438
ENSG00000142864	1228	2143	2467	7966	8030	6108	6415	9280	4616
ENSG00000197324	310	690	2258	9250	5954	6839	7751	6616	8560
ENSG00000173702	5	1	393	11965	6225	6877	6673	6529	9551
ENSG00000198668	1348	2240	3741	8936	6935	5506	7316	7872	4303
ENSG00000110917	935	1860	1686	9044	6781	6562	5643	7641	8039
ENSG00000100644	486	709	1982	7893	9140	5540	6574	10481	5337
ENSG00000109062	821	1551	1550	8179	5492	8394	6129	6034	9986
ENSG00000129351	3152	3545	5060	6920	5927	5231	5546	6578	6156
ENSG00000106682	986	1749	2923	7948	6997	6632	6591	8244	6016
ENSG00000160868	8906	6842	917	4515	2282	10799	3010	2419	8390
ENSG00000005022	1045	3036	2195	8371	6549	6770	6074	7776	6238
ENSG00000143819	7297	9847	2922	4914	2565	6806	2952	2630	8047
ENSG00000064651	139	392	3159	12664	4755	7903	6621	5092	7079
ENSG00000130175	2050	3096	3337	7200	5577	6787	5151	5739	8783
ENSG00000168036	703	1525	3808	8302	7834	6038	5873	8269	5363
ENSG00000198911	930	1245	1387	8955	6629	6516	6566	7187	8256
ENSG00000182899	1832	4760	4106	6962	6424	6176	5839	6912	4656
ENSG00000180210	10077	15302	8764	2637	2937	1462	1827	2946	1682
ENSG00000109475	2822	7814	5125	6510	5579	5059	4971	6077	3625
ENSG00000113905	10768	12709	8116	5043	2181	2052	2356	2212	2006
ENSG00000075618	270	496	952	6505	7097	8747	6001	7894	9476
ENSG00000148672	6389	7942	3169	6840	5900	3999	4226	5918	3034
ENSG00000172893	1390	1336	1329	9526	6059	5738	7221	6559	8192
ENSG00000198363	348	551	1014	7942	7435	7380	7068	8746	6859
ENSG00000161013	2166	2360	2976	6636	4664	8709	5723	4708	9359
ENSG00000107581	1157	1336	2532	8420	7477	5920	6065	8516	5305
ENSG00000170348	721	2084	2971	9304	6253	6281	6015	6925	5973
ENSG00000214530	4259	4641	2427	7486	3950	6301	6053	4408	6967
ENSG00000197157	1108	1511	2141	8885	6371	6084	5656	6873	7849
ENSG00000105699	2692	3230	3005	7444	5536	6069	5503	5893	7048
ENSG00000138760	2003	2855	4043	6545	5808	6806	5513	6558	6283
ENSG00000123416	179	476	813	7608	7746	6258	7878	9640	5715
ENSG00000051523	4005	3960	5012	6134	5168	5330	5426	5749	5234
ENSG00000134308	699	1607	2867	7625	6738	6621	6430	7618	5487
ENSG00000174231	1224	1351	2495	8598	6001	5508	5893	6474	7931
ENSG00000002933	5860	6797	4367	7340	5810	2330	5041	5061	2843
ENSG00000174437	1081	1496	3089	7935	6029	5506	6110	6541	7546
ENSG00000134352	4211	3863	5447	5913	8100	2907	4288	8448	2066
ENSG00000168528	2567	1323	4420	7047	3765	7038	5610	4135	9261
ENSG00000136068	2532	1926	3844	6630	5364	5603	5667	5459	8133
ENSG00000163359	627	1680	8295	6358	8558	3539	4522	7646	3930
ENSG00000110651	1292	3288	5020	7169	4888	5974	5487	5346	6477
ENSG00000160285	1160	1285	1090	9533	6019	4957	7695	6712	6482
ENSG00000159166	163	307	1334	9208	5406	7041	7049	6889	7509
ENSG00000159335	6071	6173	4099	7158	4333	4405	4124	3924	4496
ENSG00000149806	3554	4291	4114	6360	5004	5562	4786	5478	5611
ENSG00000114353	1209	1893	2831	7557	6109	6226	5808	6513	6540
ENSG00000122359	853	1095	3066	6890	4946	7078	7179	5956	7595
ENSG00000175130	450	963	2285	8661	6464	6353	6243	6801	6335
ENSG00000244038	655	1154	1951	7715	6265	6933	5924	6744	7181
ENSG00000147065	820	1312	3754	6856	7135	5558	4747	7608	6608
ENSG00000161011	1660	2473	3792	7069	4641	7310	4777	4901	7744
ENSG00000131482	10739	7911	19663	2001	731	310	1009	813	810
ENSG00000163191	749	1041	3078	6737	5733	7444	6218	6467	6508
ENSG00000149428	327	769	1716	7652	6361	6055	5205	7017	8868
ENSG00000089693	1969	2213	2536	6340	5616	6846	5168	5979	7261
ENSG00000134240	9591	11215	5621	5324	3390	1489	2994	2823	1343
ENSG00000186468	1150	3071	3857	5934	7332	6012	4420	7285	4729
ENSG00000106565	6102	8906	5620	5038	4616	2900	3319	4106	3027
ENSG00000106538	9777	9050	4195	5100	4462	1917	3311	3856	1950
ENSG00000130255	2279	4090	2748	6333	5451	5826	5780	5708	5399
ENSG00000006118	29	126	1763	5195	5090	9131	4913	5317	12006
ENSG00000142657	668	1098	1033	8578	5457	6727	6360	5912	7724
ENSG00000167986	810	1316	1991	8084	6078	6331	5121	6447	7368
ENSG00000197081	1494	1736	2460	6873	4816	6164	5444	5189	9328
ENSG00000166741	1877	502	2453	7030	9744	3428	5030	8665	4703
ENSG00000100201	3080	5443	12794	4445	3951	3276	3198	4441	2748
ENSG00000086758	980	1170	2672	8153	5324	5346	5469	5536	8601
ENSG00000088992	57	146	543	11733	4475	7085	6170	5058	7889
ENSG00000161203	1009	1559	2498	6616	6553	6336	5187	6876	6373
ENSG00000160014	894	1672	1681	6697	6116	6602	5477	6952	6849
ENSG00000229314	6921	6521	5202	7495	5323	1079	4012	5097	1289
ENSG00000106153	1273	2492	2379	7659	5453	6092	5629	6136	5816
ENSG00000105568	1077	1161	2182	6730	5290	7185	5266	5901	8127
ENSG00000140416	758	1436	6145	5943	4661	7827	4936	4894	6102
ENSG00000067167	1118	2282	4949	6025	5643	5767	5310	7085	4521
ENSG00000142669	735	907	1615	8098	5280	7164	6090	5357	7339
ENSG00000105220	2228	1954	2442	7334	4666	6141	4209	4879	8726
ENSG00000057608	1147	2311	2462	7790	6340	5444	5678	7193	4113
ENSG00000013364	1190	1046	2787	7652	5200	6196	5341	5402	7632
ENSG00000233927	1136	4883	3735	3486	6354	6597	3520	6483	6207
ENSG00000136240	1594	2558	2873	7609	5474	5685	4867	6097	5557
ENSG00000116016	2193	3260	3599	5989	6867	4371	4346	6372	5310
ENSG00000161944	9860	8820	4638	3827	3511	2946	2198	3107	3277
ENSG00000152558	2782	4279	6447	5534	4868	4456	4679	5492	3640
ENSG00000163682	1830	7046	3693	5517	6472	3863	3773	7311	2639
ENSG00000135821	8245	11146	8199	3312	2420	2002	2320	2674	1803
ENSG00000189403	1877	3002	4089	6335	6165	4476	5871	7441	2742
ENSG00000072110	1035	1395	2961	6853	6566	5750	4492	6681	6249
ENSG00000072210	2028	2441	2123	7009	4742	7445	5258	5094	5838
ENSG00000148346	76	55	274	8910	8262	4227	6653	7902	5563
ENSG00000091136	1230	2408	4919	5935	5548	5332	4518	5681	6202
ENSG00000184840	982	1645	2082	6672	6310	6122	5124	6799	6016
ENSG00000149418	302	278	1935	7873	4070	6715	7133	5444	7976
ENSG00000010256	2732	3310	2399	6299	4441	5694	4783	5152	6823
ENSG00000179222	818	1668	1901	7879	6146	5911	4453	5733	6936
ENSG00000124145	5975	4168	6860	4995	3526	3833	3760	4110	4176
ENSG00000215301	1852	2056	4404	8661	4964	3851	6418	5853	3312
ENSG00000163453	1164	3642	17356	2480	5600	2275	2224	4906	1603
ENSG00000124920	656	782	4794	7121	4336	5226	6279	5412	6612
ENSG00000069275	1850	2656	2507	7211	6415	4709	5280	7359	3204
ENSG00000170027	628	880	2047	7184	5968	6262	5573	6933	5702
ENSG00000204469	1109	1077	2896	6650	5010	5468	5225	5601	8090
ENSG00000187446	1466	2348	1949	8100	4553	5950	4911	5271	6456
ENSG00000130396	5011	3044	9632	4594	3394	3594	4111	4011	3581
ENSG00000145741	1575	3184	3549	6579	5749	5024	5109	5958	4151
ENSG00000204592	3582	5334	6341	4824	4292	4032	3593	4715	4078
ENSG00000057019	260	339	660	6822	6398	6950	5878	7559	5875
ENSG00000132386	6242	8680	5759	4134	3449	3272	2571	3191	3341
ENSG00000128272	2816	3209	4814	5435	5044	4961	4675	5312	4312
ENSG00000141505	9034	9740	5046	3678	3056	2462	2240	2761	2513
ENSG00000101160	3862	5762	5492	4241	3443	5366	3323	3786	5169
ENSG00000140264	3287	4548	4256	5398	4262	4977	4436	4306	4956
ENSG00000160870	9903	13106	1525	4374	2997	1289	2704	3479	1028
ENSG00000171314	194	746	1184	6328	5991	7145	4903	6965	6938
ENSG00000107372	12122	4584	8382	3025	2455	2419	2511	2674	2172
ENSG00000073849	2792	3979	3006	5283	5560	5129	3238	5590	5709
ENSG00000170315	1419	2409	2757	6643	5609	5562	4828	5747	5264
ENSG00000138071	1039	1442	2767	6665	6223	5237	5689	7319	3818
ENSG00000126247	1322	1976	3247	6956	4731	5600	5026	5159	6167
ENSG00000170540	4288	4499	3069	5850	4170	4712	4526	4867	4193
ENSG00000170144	1658	2864	4241	6547	6072	4179	4537	6929	3065
ENSG00000260032	1008	2017	4111	7119	5219	4898	5286	5763	4663
ENSG00000122218	2005	2017	3456	6989	5398	4678	4296	6025	5214
ENSG00000122026	1029	3992	2558	6208	5907	5294	4991	6040	4053
ENSG00000107562	1396	4321	4415	4920	7741	4783	3560	5828	3051
ENSG00000198650	11934	8721	12076	2952	692	498	1665	678	528
ENSG00000137673	8	141	7235	5340	3404	9001	3701	3783	7117
ENSG00000147676	318	638	1096	7399	5054	4938	9102	7608	3562
ENSG00000078808	1802	2105	2777	6491	4918	5701	4577	5270	5958
ENSG00000089280	2643	2381	4264	5197	5820	4363	4280	6108	4527
ENSG00000006125	530	883	1822	8424	5182	4551	6665	6134	5361
ENSG00000154518	1413	2147	2331	6695	5142	6109	4663	5403	5630
ENSG00000100401	1362	1109	2787	5902	5199	5319	5258	6197	6281
ENSG00000135048	1053	908	2242	8217	5429	5240	4370	5741	6033
ENSG00000187134	4323	6852	7368	3315	1612	6615	2142	1420	5509
ENSG00000112299	928	3611	2545	2844	8421	5368	2024	8385	4920
ENSG00000140564	3341	2939	4754	5961	5772	2837	4295	5321	3716
ENSG00000008513	2768	2617	2163	7273	4804	3625	5334	5654	4678
ENSG00000137801	1846	1403	8487	3952	3016	5780	3787	3603	6884
ENSG00000266412	2229	3540	2197	6541	5313	4479	4630	5977	3798
ENSG00000049239	4095	4214	7398	4572	4248	3013	2889	4529	3722
ENSG00000131504	1295	1448	1944	7528	4942	4756	5362	5798	5580
ENSG00000085733	1245	1421	3036	6400	5005	5312	5159	5764	5311
ENSG00000227097	2257	3782	2317	8781	3540	3787	6780	3877	3467
ENSG00000178952	1683	2757	2024	6156	4641	5343	4893	5239	5783
ENSG00000115524	4613	5004	8324	4325	3725	2781	3080	4121	2302
ENSG00000166794	1245	1653	2232	6680	5665	5000	4749	6197	4842
ENSG00000127831	205	503	535	6802	4683	7714	4657	4899	8243
ENSG00000173402	1193	1322	2250	6746	4271	5526	4738	4957	7199
ENSG00000117450	1210	1576	1405	7515	4709	6186	5351	4792	5395
ENSG00000146072	153	278	1921	6476	4623	6773	5788	5432	6573
ENSG00000104805	2903	2932	3150	5334	4281	5190	3681	4231	6288
ENSG00000114850	646	1740	1886	7465	5941	4517	4718	6904	4087
ENSG00000140391	564	1106	1760	6957	5034	5873	5218	5825	5541
ENSG00000125166	3900	4652	2649	5720	4281	3966	3843	4654	4209
ENSG00000132361	3076	3547	3504	5232	3794	4361	3722	3970	6614
ENSG00000118785	121	613	4330	3159	2866	12631	2196	2334	9557
ENSG00000244734	4498	32905	212	40	56	2	18	40	0
ENSG00000099937	3968	6630	2615	7506	4398	1945	4397	4388	1922
ENSG00000145901	1143	1419	2362	5504	4285	6098	4375	5135	7417
ENSG00000070831	872	1925	3095	6176	5268	5521	5091	5793	3988
ENSG00000146701	881	1472	1478	6465	4948	6302	4198	5329	6641
ENSG00000143641	1116	1287	1333	6143	6967	3938	4930	7064	4924
ENSG00000169223	1307	2227	2089	6020	4972	5894	4297	5238	5609
ENSG00000167815	962	1601	1218	6843	4629	6203	4632	5084	6357
ENSG00000112977	723	1436	2247	7318	4320	5266	5334	5302	5558
ENSG00000184292	18	51	3146	6870	3682	4913	8834	4996	4967
ENSG00000108424	731	1063	1707	6167	5876	4766	5533	6921	4708
ENSG00000082153	1002	1317	1918	6784	6036	4568	5359	6904	3581
ENSG00000162896	1012	396	471	7035	1956	8523	3773	2490	11762
ENSG00000084754	2144	2851	2866	6075	4386	5275	4032	4530	5241
ENSG00000165672	2228	2525	2468	5494	5443	4701	4568	6005	3870
ENSG00000107438	1567	1717	3604	4622	4448	6592	3845	4491	6376
ENSG00000099783	1373	1381	2550	6069	5692	4526	5109	6399	4060
ENSG00000130202	1539	2050	3212	5340	4450	5039	4456	4976	6071
ENSG00000062716	7002	3261	9229	3256	3013	3175	2397	3178	2620
ENSG00000123562	1965	2016	3631	6259	5253	4421	4191	6021	3356
ENSG00000125868	470	950	2681	7403	4841	5509	5578	5690	3971
ENSG00000096696	1429	1153	4972	6721	3973	3950	5162	4541	5166
ENSG00000149485	515	577	375	9676	5889	3250	6698	6696	3380
ENSG00000135624	923	1258	1617	6683	5358	5303	4865	5988	5052
ENSG00000127184	2246	5176	2662	5634	4485	4638	3915	4535	3720
ENSG00000168610	1364	1254	3130	6401	5722	3959	4429	5614	5105
ENSG00000188257	1762	915	870	11198	6768	429	8456	6078	449
ENSG00000161671	1106	1428	2205	5997	4341	5823	5318	4668	6038
ENSG00000140526	1443	2140	3819	6214	4172	4495	4524	4699	5412
ENSG00000162522	773	784	2821	6123	3448	5428	5938	4366	7199
ENSG00000082641	2411	2245	3534	5123	4674	4569	4024	4888	5293
ENSG00000169813	957	1418	2710	5987	5584	4765	5053	6471	3808
ENSG00000065000	1338	1449	2049	6484	4823	4410	4844	5600	5718
ENSG00000107223	3737	3882	3723	4481	4055	4418	4149	4323	3941
ENSG00000240342	112	1133	1705	908	8434	7939	605	8850	6978
ENSG00000204463	2121	2212	3018	6170	4139	4571	4231	4380	5777
ENSG00000005893	1118	1879	4445	5312	4357	5855	3851	4845	4955
ENSG00000112378	1095	1738	4436	6642	3784	4868	5476	4697	3791
ENSG00000172354	1497	1857	2830	6098	4625	4522	4960	5103	4933
ENSG00000123989	1089	1127	2110	5969	4414	5418	4800	4690	6805
ENSG00000197451	968	977	1886	5762	5581	4816	5385	6434	4604
ENSG00000104852	6726	5657	7350	2814	2948	2513	2664	3190	2506
ENSG00000146731	894	1044	1998	5704	5825	5333	4867	6767	3926
ENSG00000077147	805	1473	2659	6744	4950	4583	5150	5758	4141
ENSG00000197747	377	804	3004	5699	4100	6081	6387	4914	4840
ENSG00000122786	2071	3201	7850	4367	4420	4049	2840	4487	2871
ENSG00000165678	1354	2256	2079	6085	4715	5600	4502	5177	4369
ENSG00000101474	3042	4271	2757	5100	4942	3461	4014	5045	3451
ENSG00000173821	3870	2858	5573	4264	2815	3703	3364	3016	6533
ENSG00000177106	1416	3050	3227	5135	3898	4491	4773	4784	5199
ENSG00000108582	715	974	2158	6765	5313	4708	4696	5846	4796
ENSG00000125534	626	1018	2097	5722	4530	6399	4127	4779	6630
ENSG00000144028	1218	1482	2569	6365	4762	4265	4490	5214	5556
ENSG00000128595	413	916	1855	6144	6566	4397	4340	7267	3842
ENSG00000108946	1133	1687	3861	6378	4983	4180	4316	5700	3484
ENSG00000117335	1624	2452	5301	5040	4384	3865	4488	5090	3460
ENSG00000100664	1442	2401	4259	5684	4521	4289	4201	5218	3686
ENSG00000124422	398	777	1995	6867	4890	4936	4795	5094	5925
ENSG00000109181	2322	2072	916	9819	3606	4316	6217	3289	3103
ENSG00000105438	1379	1526	2227	6328	4063	5278	4042	4763	6046
ENSG00000116560	2035	2319	5056	5411	4329	4028	4010	4974	3471
ENSG00000166913	728	1433	2614	6941	4480	4952	4954	5504	4020
ENSG00000128283	476	971	2737	5865	3953	5115	5206	4928	6352
ENSG00000002586	1291	2375	3410	4479	4565	5780	3555	4591	5507
ENSG00000187109	918	1714	3631	5713	5369	4629	4300	6100	3172
ENSG00000088247	1251	1295	1760	5825	4759	4513	4572	5701	5865
ENSG00000100075	814	1256	1243	5714	4259	5994	4466	4346	7437
ENSG00000160691	897	1125	2232	5520	6136	4497	3976	6039	5080
ENSG00000136881	5732	5097	6584	3635	2431	3722	2833	2732	2720
ENSG00000092820	413	471	1936	6441	4826	4424	6529	6306	4112
ENSG00000128641	2283	2778	3692	4778	4499	4142	4489	5219	3559
ENSG00000186480	6107	1759	4495	5510	4021	2562	3866	4436	2503
ENSG00000136238	1894	2429	3598	5586	4056	4647	4232	4455	4189
ENSG00000114942	986	2273	2167	6885	4893	4641	4376	5397	3454
ENSG00000106804	4451	4945	2981	4599	4629	2395	3346	5020	2691
ENSG00000166347	5696	5512	3278	4038	3568	3780	2915	3327	2923
ENSG00000072310	1823	2210	1415	6786	4787	3511	4789	4840	4863
ENSG00000136810	3231	2895	2899	5764	3950	4609	4027	4115	3499
ENSG00000151914	2819	3038	6002	4947	4374	2212	4628	4547	2385
ENSG00000196914	1264	1507	3323	5968	4945	4122	4338	5363	4122
ENSG00000196205	742	1844	2896	7652	4904	4651	3852	5211	3166
ENSG00000135535	2450	3121	4509	5019	4349	4044	3588	4796	3023
ENSG00000160710	1865	1530	2270	6092	4183	4498	3689	4887	5826
ENSG00000109321	8	17	473	6492	5229	6008	5928	5305	5366
ENSG00000158104	7065	7426	7458	1860	1500	3136	1053	1319	3915
ENSG00000159069	2051	2271	3063	5562	3824	4306	4390	4145	5101
ENSG00000213741	832	4134	2221	6595	4477	4083	4663	4833	2866
ENSG00000101294	944	1432	1604	6186	4103	4935	4167	4871	6423
ENSG00000143321	1597	2475	2899	5117	4167	4694	4049	4922	4741
ENSG00000116209	1368	2672	2806	5793	4414	4884	4299	4317	4038
ENSG00000183044	2248	2884	2297	5944	4211	4393	3705	4414	4436
ENSG00000196531	2081	4022	4005	4725	4509	3853	3556	4738	3041
ENSG00000167468	5434	4612	3567	4627	2794	3343	3781	2796	3563
ENSG00000157227	224	804	6535	4977	3803	4242	4954	4306	4648
ENSG00000101444	1328	2224	1388	5640	4307	4852	4314	5100	5261
ENSG00000090273	912	1263	1331	6328	4964	5025	4717	5298	4567
ENSG00000113924	6249	4033	6955	3828	2234	3400	2235	2181	3265
ENSG00000214548	6441	8684	10112	1400	2092	1389	1014	2038	1121
ENSG00000203485	1272	976	2698	5176	3742	4897	4648	4436	6360
ENSG00000164405	2843	3957	1920	5235	3901	4473	4053	3683	3985
ENSG00000253368	163	261	894	6333	3960	6961	4976	4094	6395
ENSG00000159140	1489	2350	3847	5851	4117	3621	4049	4379	4325
ENSG00000196139	878	1471	934	6964	4292	6340	4139	4124	4874
ENSG00000087365	1179	1491	2042	5641	4926	4513	4096	5472	4653
ENSG00000168374	968	1531	2934	5885	4805	4590	3944	5337	3842
ENSG00000133030	2032	2267	4772	4488	4116	3451	4159	4869	3672
ENSG00000067064	307	804	509	7549	6361	3326	5670	6738	2435
ENSG00000179403	672	686	1252	7223	4502	3733	5908	5155	4505
ENSG00000198918	2482	4283	3071	5026	4161	3606	3769	4134	3028
ENSG00000164050	5123	5260	6662	3322	2151	2619	2445	2325	3586
ENSG00000105373	1969	3080	4527	4454	3720	4128	3459	4030	4048
ENSG00000117592	4114	4065	3431	4149	3478	3777	3205	3680	3476
ENSG00000205581	1400	1921	3543	5250	4420	4230	4144	5032	3419
ENSG00000182944	2711	2504	3486	4888	4076	3876	3529	4603	3685
ENSG00000112473	694	1338	1646	5700	4964	4516	3763	5369	5361
ENSG00000135387	759	1223	2047	5937	4929	4552	4200	5557	4113
ENSG00000196620	1192	3689	4787	3514	3394	5826	2943	3528	4371
ENSG00000237550	2400	2608	4271	6296	2679	4835	4206	2720	3218
ENSG00000164062	664	1045	1066	5719	4252	5354	4178	4821	6130
ENSG00000164251	49	129	625	4788	4059	7032	5880	4994	5663
ENSG00000047457	5640	3676	5725	3898	3737	1348	3112	4523	1502
ENSG00000143870	110	517	1117	6431	4995	4803	4623	5762	4768
ENSG00000113504	1781	1840	3641	4460	1933	5352	4123	2426	7565
ENSG00000172809	1841	3704	2814	4817	4193	4038	3963	4294	3416
ENSG00000167553	114	165	621	5997	4640	5162	5689	5357	5326
ENSG00000134287	473	618	1640	6516	3958	5358	4166	4321	5999
ENSG00000130005	4182	3718	1973	5027	3451	4006	3285	3328	4053
ENSG00000139645	405	425	1115	5488	4132	4985	4342	4543	7579
ENSG00000068697	1054	2249	3840	5248	4371	4288	3599	4498	3789
ENSG00000119888	165	352	2837	6560	3712	5111	5194	4608	4385
ENSG00000127884	3101	3997	1879	4231	3228	4901	3393	3426	4748
ENSG00000253729	304	607	1087	7049	4386	4054	5314	4622	5457
ENSG00000075785	1550	2394	2813	5176	4530	4198	3855	4990	3353
ENSG00000204256	1561	1861	3511	5352	4048	3794	3874	4378	4441
ENSG00000166145	50	161	2538	5152	3154	5348	4648	3906	7862
ENSG00000130522	6377	2668	5416	3307	1993	3376	3285	2127	4242
ENSG00000173531	9672	9248	5355	1599	1969	856	1181	1840	1066
ENSG00000164054	2284	1994	1977	5134	3554	4862	3749	3658	5515
ENSG00000177731	814	844	2120	5446	4350	4135	4656	5039	5304
ENSG00000117298	1277	1702	2721	4812	5551	3757	3616	5263	4000
ENSG00000135926	1094	2058	2698	4761	3602	5039	3948	3981	5469
ENSG00000106258	11892	7376	10649	504	319	627	358	333	565
ENSG00000155368	1017	2917	1183	6114	5553	3701	4163	5209	2718
ENSG00000180879	1487	2419	1836	5630	3490	4937	4502	3583	4686
ENSG00000106366	3119	928	6699	2349	5572	3687	1791	5696	2658
ENSG00000141959	1502	2525	2547	4890	3497	4646	3551	3800	5393
ENSG00000030582	1913	3284	3450	4056	3080	4744	3103	3104	5564
ENSG00000181789	997	1239	2017	6098	4475	4124	3669	4896	4771
ENSG00000109332	1789	2909	3571	4813	4208	3554	3704	4722	3014
ENSG00000035862	364	1271	4952	4405	4210	4024	4380	4587	4079
ENSG00000082781	701	1179	2669	4567	4308	5356	3585	4387	5441
ENSG00000148175	3865	3814	4779	4169	3971	2275	2740	4354	2197
ENSG00000074842	770	1125	1483	5418	5095	4216	4324	5494	4182
ENSG00000133872	1184	2888	3186	5217	4214	3889	3754	4384	3334
ENSG00000151224	6358	6784	2620	4386	2947	1856	2499	2869	1681
ENSG00000138356	474	180	65	8704	4965	3842	5373	5001	3346
ENSG00000105953	727	808	1477	5438	4046	4781	3617	4459	6571
ENSG00000120889	1764	1810	2727	4463	3796	4593	3486	4237	5039
ENSG00000142627	1049	682	2193	4446	3502	4201	5981	4736	5071
ENSG00000185825	1431	2079	2035	5301	3498	4685	3631	3720	5423
ENSG00000023839	3072	3453	1081	4099	2634	5912	2425	2560	6565
ENSG00000134686	1275	1514	2715	5333	4190	4151	3700	4482	4228
ENSG00000166123	8783	2663	9519	2394	1512	1691	1551	1602	1872
ENSG00000125304	1049	1762	2540	5204	3701	4285	4266	4535	4207
ENSG00000106263	1116	1296	1608	5430	4373	4244	3900	4825	4705
ENSG00000135677	816	1346	1642	5525	3945	4710	3706	4401	5377
ENSG00000132470	11	26	398	6012	3171	4464	7144	4162	6074
ENSG00000150753	464	616	1028	5733	4963	4427	4747	5791	3660
ENSG00000102024	770	1512	1768	6085	5841	2995	4218	6000	2231
ENSG00000105357	688	430	1851	6424	2928	4527	4791	3337	6420
ENSG00000130513	1249	403	1749	4151	3306	5934	4332	3581	6687
ENSG00000155506	1233	1370	2188	5381	3658	4242	3597	4260	5459
ENSG00000074695	1269	1778	2010	5737	4941	2993	3814	5838	3002
ENSG00000119335	830	1867	2663	5445	4396	3847	4093	5114	3112
ENSG00000162368	1259	2285	2601	5213	4117	4165	3896	4649	3145
ENSG00000038427	56	187	1891	6469	6487	3024	3859	6448	2871
ENSG00000026025	1401	4655	9187	2148	3745	3311	1277	3304	2263
ENSG00000142871	1403	1901	6145	3074	3399	3775	3853	4285	3363
ENSG00000035403	844	622	1908	4755	4787	4134	4434	5175	4440
ENSG00000108829	432	714	1153	6135	4564	4010	4188	5577	4191
ENSG00000182481	329	368	460	5360	5148	4202	4816	6233	3980
ENSG00000169045	3594	4371	8056	2799	2770	1957	2504	3378	1465
ENSG00000157637	1396	1525	2219	4962	3455	4273	3920	3583	5494
ENSG00000182934	1076	1330	2028	5529	4279	3926	3597	4777	4241
ENSG00000241635	156	131	104	6288	6247	3451	3901	6600	3891
ENSG00000100994	271	387	839	6356	4023	4704	4350	4334	5448
ENSG00000165629	1681	2487	2564	5059	3989	4085	3487	4334	3021
ENSG00000156976	2809	4281	7680	3067	3084	2810	2136	2965	1837
ENSG00000120875	12	27	780	6184	4074	4414	5494	4849	4820
ENSG00000084623	1889	2308	1916	4870	3897	4199	3367	4450	3751
ENSG00000133835	3142	2875	3148	4436	3785	3128	3001	4229	2899
ENSG00000172831	1869	2395	2727	3226	2225	6486	2293	2485	6915
ENSG00000159840	1123	1100	2597	4322	3919	4443	3394	4167	5531
ENSG00000159423	2778	3785	1610	3461	3215	4898	2232	3116	5483
ENSG00000178719	1385	1942	1847	4267	3401	5030	2791	3571	6311
ENSG00000125991	954	1678	1909	5083	3815	4704	3646	3995	4754
ENSG00000130741	1119	1465	1980	5947	3881	4171	4199	4386	3373
ENSG00000119318	1201	1668	2882	4796	4063	4044	3791	4702	3344
ENSG00000204580	173	242	3311	4583	2975	4745	4770	3622	6067
ENSG00000153395	456	524	1401	4548	5153	3262	4744	6579	3821
ENSG00000171236	1858	2404	1797	4684	5196	2826	3020	5320	3380
ENSG00000156096	4649	7109	1798	4185	2677	2874	2553	2646	1962
ENSG00000162337	1481	1436	1920	5143	3621	3952	3606	3836	5452
ENSG00000105701	1960	2829	2724	4697	3296	3873	3092	3556	4393
ENSG00000133313	1253	1603	2325	4328	4013	4271	3361	4232	5033
ENSG00000169562	1157	2545	1379	6243	3143	4416	3603	3248	4671
ENSG00000140575	275	573	2346	6922	4368	2699	5231	5439	2549
ENSG00000179918	2295	3412	2400	4390	4026	3456	3262	4244	2883
ENSG00000140093	1950	2528	1315	5469	5252	2530	3475	5462	2305
ENSG00000169714	2295	3186	2956	4525	4022	2972	3462	4559	2280
ENSG00000172531	790	950	1593	5309	3968	4349	4215	4509	4495
ENSG00000083444	866	1220	1532	4906	4298	4267	3364	4378	5337
ENSG00000050820	792	768	2631	4565	3841	4081	4235	4315	4938
ENSG00000113161	262	408	422	6192	4668	3674	5291	5557	3670
ENSG00000142168	2573	2772	2664	4447	3641	3824	3327	3842	3046
ENSG00000100380	1411	2635	2537	4910	4106	3722	3571	4465	2773
ENSG00000124783	580	1145	1574	6329	4304	3866	3754	4842	3733
ENSG00000138119	70	98	894	4281	3860	5170	4902	4851	5973
ENSG00000088832	965	1445	2391	4936	3536	4771	3639	3810	4598
ENSG00000120438	757	1108	1960	4898	4417	4349	3807	5002	3787
ENSG00000007202	496	687	1167	5848	4312	3984	3947	4689	4907
ENSG00000163466	739	1389	2411	5083	4242	4279	3951	4522	3394
ENSG00000188338	6289	6938	2561	3819	1582	2556	2010	1585	2666
ENSG00000055070	921	1086	1463	5277	4436	4034	4071	4791	3922
ENSG00000172115	948	1424	1945	4275	4727	4164	3805	5314	3382
ENSG00000147257	5132	14137	2484	2573	1784	95	1637	1917	111
ENSG00000178035	379	747	1125	5238	4511	4501	3886	5196	4270
ENSG00000108639	798	1415	1431	5303	3344	4453	4274	4047	4776
ENSG00000138674	1289	1451	2735	4981	3994	3973	3104	4324	3960
ENSG00000169429	150	403	3721	3374	4273	4065	4816	6154	2846
ENSG00000160867	883	1688	1001	5345	3349	4546	3660	3614	5713
ENSG00000086062	1338	1867	3266	4395	3610	3647	3368	3955	4339
ENSG00000168066	2308	2074	3658	4323	3091	3465	2997	3472	4377
ENSG00000079557	5653	8838	1756	3304	3301	587	2245	3580	498
ENSG00000163527	851	1472	1874	5247	4139	3987	3839	4816	3537
ENSG00000205339	586	779	1508	5134	4655	3761	4655	5609	3062
ENSG00000237988	3135	4634	9950	1415	1877	3109	1034	1984	2567
ENSG00000060971	2433	4744	1937	3776	3059	3850	2978	3051	3830
ENSG00000077549	974	1222	1809	4580	4587	4054	3916	4740	3765
ENSG00000138668	1609	1828	3242	4217	4027	3530	3559	4751	2871
ENSG00000148396	1888	1970	2584	4818	2887	3418	3326	3365	5330
ENSG00000159167	7	8	166	7391	5594	2097	4833	6803	2667
ENSG00000110958	617	1563	2218	4972	4201	4210	3792	4803	3188
ENSG00000100280	830	960	1131	5051	3693	4566	3384	3929	6014
ENSG00000095139	533	903	1527	5622	4488	3693	3924	5251	3613
ENSG00000087274	1138	1496	3021	4380	3689	3946	3478	3834	4536
ENSG00000163479	650	1519	1845	5930	3995	3663	3582	4548	3776
ENSG00000148730	2004	2756	2677	4845	3362	3229	3349	3793	3468
ENSG00000152518	611	1009	3488	5681	2453	4537	3907	2923	4843
ENSG00000231925	3161	2976	3402	3771	2047	3956	2425	2145	5544
ENSG00000116171	4088	3645	2869	3552	3606	2897	2872	3749	2059
ENSG00000063244	935	1230	1944	4485	4243	3808	3943	4704	4027
ENSG00000118816	674	1806	2486	4993	3798	3930	3513	4366	3750
ENSG00000105707	5988	7197	5369	2060	1847	1618	1621	1674	1933
ENSG00000120708	2935	5009	6364	2399	3265	2364	1884	2549	2497
ENSG00000104853	999	1060	1553	4983	3367	4316	3576	3462	5935
ENSG00000163041	1145	1998	3178	5031	3692	3504	3870	4069	2751
ENSG00000121691	2269	3345	2236	4294	3845	3684	2908	3692	2920
ENSG00000197226	726	904	1965	4897	3875	4051	4007	4246	4478
ENSG00000116288	1235	1828	1799	5079	3918	4237	3406	4279	3306
ENSG00000255974	10768	17516	740	13	4	9	10	4	14
ENSG00000099817	846	1316	1448	4360	3787	4553	3592	4141	5014
ENSG00000160211	166	189	244	5838	3413	5416	3716	3465	6493
ENSG00000141905	1554	1016	2310	5494	3271	3292	3094	3707	5136
ENSG00000140319	1457	2952	3229	4642	3513	3475	3285	3646	2643
ENSG00000171858	1171	3335	1805	4381	3561	3557	4073	3930	3018
ENSG00000116962	1917	3017	3349	3087	4760	2573	2318	4568	3239
ENSG00000120129	7516	3955	6883	1998	1717	1329	1885	1932	1595
ENSG00000185787	630	1423	2920	4573	4237	3992	3545	4621	2851
ENSG00000003989	3241	2671	5900	3778	3871	1440	2465	3903	1476
ENSG00000184432	868	966	1686	5362	4867	3435	3492	5525	2535
ENSG00000115415	2575	2137	5295	3569	3224	3109	2646	3488	2624
ENSG00000105323	858	1065	2100	4989	3896	3581	3685	4620	3818
ENSG00000110880	835	892	1517	4479	4657	4263	3541	5270	3157
ENSG00000198431	365	664	804	4733	4095	5284	3814	4606	4229
ENSG00000169136	7665	6577	5732	1911	1828	915	1195	1737	1010
ENSG00000177733	821	1289	3071	4177	4006	3535	3789	4395	3445
ENSG00000105401	1809	2048	2791	4254	3519	3516	3191	3974	3392
ENSG00000074416	1573	1264	1739	4593	3547	3606	4010	4014	4147
ENSG00000113648	1099	1534	2119	4302	3744	4044	3584	4362	3685
ENSG00000180921	1005	785	1367	4302	2905	4571	4282	3420	5820
ENSG00000168439	596	723	1257	4855	4452	3996	3660	5175	3718
ENSG00000143742	882	1915	2162	4739	4189	3646	3754	4489	2620
ENSG00000183283	870	1664	2528	5040	3491	3864	3460	3783	3649
ENSG00000143774	1495	2028	2130	4981	3073	3254	3991	3399	3994
ENSG00000023330	5173	6233	2669	2688	2235	2342	1827	2247	2920
ENSG00000155366	1049	1600	2362	4231	3204	4735	3152	3135	4851
ENSG00000101076	3717	2646	1725	4354	2920	3525	2490	2935	3923
ENSG00000117410	1371	2170	1818	4108	3342	3851	3725	3698	4141
ENSG00000197386	992	990	1294	5261	3150	3541	4100	3551	5343
ENSG00000100650	3268	4427	7251	2524	2555	1951	2094	2653	1428
ENSG00000156482	1111	2603	2717	4350	4057	3194	3240	4220	2644
ENSG00000228278	7001	8336	2883	3112	2303	398	1863	1762	458
ENSG00000062485	808	1306	1649	4719	3259	4030	3213	4025	5067
ENSG00000135506	896	1936	2145	4494	3636	3824	3007	3890	4215
ENSG00000148834	2291	3158	2275	3880	3245	3871	2803	3260	3256
ENSG00000184216	261	470	906	4944	3342	4548	3993	4131	5440
ENSG00000079805	1424	1225	2185	4105	3336	3719	3588	3868	4471
ENSG00000073060	2970	3153	3362	3506	2596	3270	2177	2597	4268
ENSG00000013306	1686	1971	1383	4825	3008	3877	3615	3575	3954
ENSG00000143420	940	1267	1682	5186	3920	3358	4256	4531	2690
ENSG00000048828	935	1209	1749	4963	3720	3575	3712	4278	3615
ENSG00000264364	547	913	1083	5284	3730	4195	3690	4093	4178
ENSG00000141522	541	799	1680	4341	3703	3761	4154	4548	4172
ENSG00000105398	14436	7259	3774	377	187	709	226	235	487
ENSG00000135829	740	895	1466	4722	4544	3230	3860	5260	2945
ENSG00000132855	4333	6331	3109	3612	3321	661	2741	3024	501
ENSG00000197043	1169	1891	2319	4602	4223	2945	2744	4476	3254
ENSG00000188488	2728	6884	2766	3094	2282	2886	1557	2067	3344
ENSG00000147955	1949	1927	1127	4597	3304	3810	3444	3519	3929
ENSG00000128050	990	1559	970	5136	4204	3305	3607	5154	2599
ENSG00000153113	935	1081	2454	5286	3386	3448	3840	4210	2852
ENSG00000125968	692	1360	3145	4391	3735	3434	3371	4085	3262
ENSG00000172053	1268	1732	2272	4623	3219	3569	3115	3637	4020
ENSG00000180398	427	1261	1341	5235	4094	3477	3639	4866	3114
ENSG00000189060	1458	2027	2145	3822	3127	3914	3217	3728	4009
ENSG00000137409	1159	1312	2475	4510	3313	3461	3596	3699	3905
ENSG00000138069	911	1369	2310	4521	4079	3532	3577	4382	2731
ENSG00000165140	4136	3262	2937	4739	2918	1575	3201	2863	1758
ENSG00000138115	3699	1061	2367	5959	2960	2539	3582	3195	2001
ENSG00000128309	2940	3546	2502	3939	2720	2746	3134	2839	2978
ENSG00000112081	1132	1996	3185	4091	3867	2840	3487	4639	2085
ENSG00000163956	667	1154	1312	4427	3187	4892	3494	3365	4818
ENSG00000159674	711	1670	5106	2726	2521	5069	2057	2236	5199
ENSG00000089248	1164	1745	1537	4370	3393	4001	3434	3708	3940
ENSG00000176658	348	461	1267	5598	2918	4107	4725	3450	4401
ENSG00000103187	606	1088	869	3929	3751	4344	3757	4161	4762
ENSG00000177469	258	415	2352	3692	4477	4107	3426	4619	3919
ENSG00000169567	1391	3257	2166	3970	3524	3205	3343	3591	2812
ENSG00000066322	401	708	1141	4027	3294	4805	3556	3902	5425
ENSG00000215021	1053	1968	1607	4402	3603	3544	3353	4293	3382
ENSG00000108828	610	949	1876	4524	3138	4656	2880	3322	5248
ENSG00000111897	1249	2255	3445	4058	3636	2992	3258	4069	2229
ENSG00000090863	780	1289	2450	4589	2972	3577	3267	3304	4906
ENSG00000148180	1416	3634	4441	3784	2384	2935	2924	2615	2988
ENSG00000189159	338	413	528	4338	3930	4501	4333	4382	4314
ENSG00000090621	1325	1506	2126	4353	3265	3741	3023	3625	4092
ENSG00000119408	301	621	756	5247	4494	3702	3595	4510	3802
ENSG00000136026	401	1011	1523	4441	4629	3589	2922	4779	3720
ENSG00000116005	640	1116	1101	5021	3558	4322	3660	3979	3612
ENSG00000004478	421	602	1185	4523	3990	4139	3452	4434	4210
ENSG00000274012	1991	1630	6257	2155	3362	2345	4005	2977	2226
ENSG00000122729	898	1030	1367	4798	3767	3874	3029	3902	4282
ENSG00000004142	1250	1722	1378	4109	3195	4161	3039	3456	4614
ENSG00000147872	9089	6550	8205	689	630	344	438	637	335
ENSG00000160216	1858	2140	1834	3992	3017	3555	3099	3421	3968
ENSG00000181885	196	204	1943	4007	2752	4563	4820	3755	4597
ENSG00000182199	778	1358	923	4675	4089	3861	3123	4269	3756
ENSG00000133657	1492	1285	2856	3982	3633	3174	3241	4360	2806
ENSG00000011465	991	3810	10897	1526	3046	1878	1092	2410	1174
ENSG00000141503	787	995	2009	4264	2829	3930	3377	3199	5424
ENSG00000143799	350	698	933	4756	4278	3503	3655	4950	3671
ENSG00000138757	323	706	1225	5295	4241	3629	3568	4872	2927
ENSG00000167470	704	671	3071	4549	3045	3485	3420	3586	4253
ENSG00000197858	955	1647	1286	4439	3121	4112	3354	3221	4629
ENSG00000001036	494	926	750	4732	3241	4795	3846	3587	4333
ENSG00000088888	1036	1383	2451	4615	2829	3662	3045	3085	4571
ENSG00000270647	1277	955	1677	4368	4177	3491	3119	4466	3136
ENSG00000104964	1440	1580	2957	4260	2826	3257	3489	3253	3584
ENSG00000196961	869	1071	1360	4629	3530	3718	3205	3532	4728
ENSG00000063245	1644	1566	1520	3902	2884	3816	3311	3149	4837
ENSG00000146223	548	1037	1334	4818	4331	3469	3494	4994	2597
ENSG00000116478	819	1086	1583	4756	3922	3285	3672	4545	2898
ENSG00000103769	582	990	1701	4761	3568	3685	3922	4149	3203
ENSG00000182095	654	758	2156	5203	2744	3253	4068	3156	4529
ENSG00000273749	515	848	1588	4857	3477	3551	3923	3956	3805
ENSG00000160932	1974	710	1095	6055	3079	2827	4662	3395	2683
ENSG00000099814	1178	649	1884	4764	2907	3145	4257	3415	4276
ENSG00000103335	768	1289	3421	3489	3371	2802	3530	3804	3990
ENSG00000177700	498	972	770	4132	3595	4564	3635	3918	4330
ENSG00000189143	16	34	2071	3602	2720	4899	4376	3534	5157
ENSG00000145907	634	879	1460	5198	3870	3617	3393	4381	2976
ENSG00000127481	1575	1922	3167	3980	2473	2811	3106	2722	4614
ENSG00000100823	633	1039	1528	4422	3883	3728	3517	4500	3107
ENSG00000146038	218	446	3395	3532	3177	5157	2981	3820	3611
ENSG00000106211	5317	4285	7230	1654	1511	2039	1250	1389	1652
ENSG00000104408	1224	2121	2623	4183	3666	3053	2994	4191	2193
ENSG00000160209	1289	1421	2085	4216	2894	3286	3244	3433	4353
ENSG00000197448	2049	3370	2616	3283	2704	3699	2331	2639	3490
ENSG00000105223	1762	2824	2386	3585	2989	3399	2499	3046	3691
ENSG00000099622	2154	3283	5173	2768	2500	2889	2099	2670	2613
ENSG00000196141	819	1055	2008	4890	3564	3801	3297	3837	2863
ENSG00000131051	3869	4221	6939	2191	2149	1399	1748	2472	1053
ENSG00000224078	1051	1811	2996	4167	2986	3270	3243	3448	3049
ENSG00000170099	3847	3922	2650	3882	2258	2381	2381	2240	2450
ENSG00000179091	885	1335	1523	3917	3179	3883	3120	3571	4533
ENSG00000143418	391	1143	1310	4477	3682	3590	3505	3876	3962
ENSG00000126432	2108	1898	1809	3941	3143	3334	3099	3178	3419
ENSG00000135390	1715	2302	2115	4088	2944	3681	2798	2993	3280
ENSG00000115594	1240	1277	3473	3795	4594	2301	2835	4579	1795
ENSG00000132002	782	2048	2523	3862	3508	3063	3236	3725	3140
ENSG00000130517	702	1027	1277	4673	2504	4522	2895	2519	5765
ENSG00000157483	318	261	1359	4871	3378	3167	4462	4014	4022
ENSG00000137106	2769	5687	2636	2640	2217	2807	1862	2429	2798
ENSG00000160282	8423	7987	2785	1455	1237	943	990	1082	937
ENSG00000162434	982	1657	2846	3829	3411	3335	2895	3600	3282
ENSG00000131747	299	371	223	5003	4521	2746	4882	5523	2256
ENSG00000094916	272	563	1109	6094	3846	3084	3541	4329	2977
ENSG00000138029	2462	3229	2699	3386	2900	3022	2417	2988	2595
ENSG00000145623	94	145	544	4238	5043	3058	3409	5470	3693
ENSG00000089154	1003	1172	1830	4015	3106	3207	3007	3295	5058
ENSG00000149115	719	1054	2442	3842	3365	3225	2950	3521	4554
ENSG00000102317	1062	1705	2967	4494	3484	2570	3634	3965	1735
ENSG00000115091	669	1241	1918	4203	4119	2966	3539	4708	2219
ENSG00000123144	1893	2184	2264	3606	3353	2984	3082	3430	2780
ENSG00000021355	333	457	791	5129	3582	3507	4274	4035	3457
ENSG00000113645	564	471	1508	3481	3137	4129	3567	4053	4648
ENSG00000086061	1374	1514	2958	3863	3671	2727	3254	4058	2119
ENSG00000116237	307	476	1041	4634	3797	3496	4203	4466	3112
ENSG00000147526	939	632	4332	4415	2993	2337	3703	3876	2297
ENSG00000067082	4542	2963	6936	1897	1618	1919	2059	2026	1560
ENSG00000069535	1786	2402	1817	4154	2664	3986	2315	2748	3646
ENSG00000100813	2171	2114	3750	3374	2854	2643	2436	3222	2948
ENSG00000100097	867	1418	2367	3448	5391	2607	2538	4890	1970
ENSG00000196188	38	133	324	6619	1902	3028	7962	2747	2736
ENSG00000162704	1029	1388	2476	3592	3752	3169	3511	4309	2259
ENSG00000179295	594	855	1558	4237	4037	3301	3546	4672	2684
ENSG00000103485	2049	2900	773	3608	3124	3722	2565	3110	3628
ENSG00000149257	1012	1625	4978	2998	3961	2541	2295	3597	2450
ENSG00000067182	1428	1545	2639	3816	3454	2967	2911	3349	3330
ENSG00000100241	1097	1007	1953	4083	2824	3408	3451	3204	4392
ENSG00000101856	2398	3780	2764	3442	2910	2469	2643	3059	1937
ENSG00000163430	484	1420	4652	2472	4359	2712	2397	4775	2122
ENSG00000196776	451	637	2482	3501	3254	3911	3800	3847	3499
ENSG00000100353	690	1063	1597	3980	3638	3970	2929	4005	3507
ENSG00000064601	2706	2945	2300	2888	2272	3528	2310	2333	4078
ENSG00000156467	1547	3400	2311	3805	3148	2950	2600	3381	2209
ENSG00000182670	1695	1638	3379	4584	3234	2538	2622	3403	2256
ENSG00000164171	4	21	774	4109	4117	4075	3741	4649	3830
ENSG00000165795	4494	8543	3957	1686	1422	1361	1075	1289	1475
ENSG00000074696	564	1346	900	4718	4093	3196	3522	4632	2306
ENSG00000122870	62	274	3686	3833	2830	3855	3627	3499	3594
ENSG00000065150	944	1283	1465	4408	3976	2855	3230	4652	2436
ENSG00000182551	1725	2920	2650	3388	2633	3472	2674	2793	2984
ENSG00000153904	806	1000	972	5064	2650	4325	3574	3256	3573
ENSG00000196616	12016	9921	1855	476	105	304	273	110	158
ENSG00000166226	493	724	1299	4461	4139	3304	3558	4706	2529
ENSG00000146648	1617	1591	2569	3843	2856	2856	2963	3297	3596
ENSG00000157557	4830	2791	7532	2035	1568	1591	1324	1640	1844
ENSG00000138449	1441	3203	2060	3946	2380	4095	2433	2487	3046
ENSG00000136802	650	1101	1523	3567	3405	3623	3093	3862	4233
ENSG00000196305	522	544	798	4739	3779	3396	3331	4437	3465
ENSG00000123983	323	494	605	5313	4754	2304	3790	5191	2227
ENSG00000075426	718	497	4666	3883	2837	2562	3321	3170	3339
ENSG00000166508	536	893	987	4181	4119	2984	3763	4736	2784
ENSG00000117448	2151	1930	1492	4280	2306	3397	3117	2655	3624
ENSG00000088986	897	1832	2507	3960	3394	2940	3256	3739	2426
ENSG00000182492	2405	5448	16235	184	198	123	96	120	142
ENSG00000156261	680	997	1248	4179	4105	3070	3245	5080	2345
ENSG00000170248	1026	1083	2024	4077	3312	3150	3505	3812	2922
ENSG00000125826	1333	1242	1821	3847	3333	3241	3004	3244	3839
ENSG00000173726	635	1281	1665	4343	3436	3478	3041	4049	2880
ENSG00000108561	361	699	606	4878	3447	3760	3399	4145	3503
ENSG00000167508	667	518	579	4971	4115	2444	4145	4423	2899
ENSG00000131236	132	315	857	3967	4470	3538	3277	5023	3176
ENSG00000060237	1334	1662	1961	4172	3071	2716	3166	3353	3311
ENSG00000166888	2625	2712	4737	3112	2203	2283	2122	2316	2615
ENSG00000148773	391	444	182	5594	3521	2311	5030	4077	3156
ENSG00000182087	3045	2815	2896	2852	2260	2616	2455	2581	3181
ENSG00000115919	364	527	697	4720	4549	2690	3526	4964	2657
ENSG00000136153	651	591	1474	4743	3267	2818	4444	4358	2335
ENSG00000137491	2319	3986	2297	2845	1654	3722	1658	1559	4628
ENSG00000170759	556	839	2040	4726	3746	2478	3882	4457	1941
ENSG00000019505	3	11	381	4234	2424	6004	3002	2978	5614
ENSG00000185650	2534	2931	4279	3101	2567	2310	2021	2601	2284
ENSG00000125970	940	1231	2086	3966	3049	3318	3295	3397	3323
ENSG00000184117	1212	2189	1238	3849	3382	3968	2313	3326	3126
ENSG00000168906	353	1289	2821	3244	2784	4044	2444	3379	4241
ENSG00000104763	719	1727	2235	3935	3095	3043	3452	3634	2747
ENSG00000198848	4797	3160	1846	3706	1013	3155	2369	1078	3462
ENSG00000124214	1392	1629	2106	4192	3184	2988	2706	3452	2935
ENSG00000124875	28	81	5983	2323	2253	3270	2968	3030	4648
ENSG00000119689	2057	1634	2208	3688	2825	3127	2794	3055	3178
ENSG00000149809	1703	2062	786	3722	2917	3576	2652	2936	4188
ENSG00000186340	165	877	4965	2172	3185	4110	1697	3350	4012
ENSG00000198752	416	546	1416	4453	3270	3260	3218	3634	4306
ENSG00000181222	460	583	1303	4743	2987	3283	3126	3108	4891
ENSG00000179889	1296	1365	2175	4161	3187	2794	2944	3551	3007
ENSG00000185432	2925	5678	2635	2690	2069	2608	1569	2093	2192
ENSG00000022840	1165	1363	1921	3948	2858	3235	2697	3277	3877
ENSG00000168710	808	787	1625	4057	3206	3597	2961	3713	3569
ENSG00000173599	2604	2807	2341	4298	2650	1828	2850	2445	2498
ENSG00000185215	1485	2450	5426	1934	1274	3643	1740	1540	4740
ENSG00000003402	1142	1533	3162	3232	2371	3483	2900	2788	3618
ENSG00000164880	799	966	1604	4046	2832	3129	3081	3090	4678
ENSG00000182446	1467	1425	2038	3580	2961	3046	2938	3190	3575
ENSG00000122378	996	1632	1223	4285	4262	2479	2818	4116	2401
ENSG00000131446	1127	2217	2557	3501	2937	2901	2504	3167	3297
ENSG00000184956	10	13	71	9306	1658	1684	4658	3056	3722
ENSG00000106853	1225	1122	1280	5773	1824	4022	3687	1750	3492
ENSG00000172037	1531	2724	4672	2343	2389	2522	1983	2281	3719
ENSG00000215182	0	2	6	6027	2402	1915	8849	3425	1478
ENSG00000046604	142	295	2494	4022	2978	3408	4112	3785	2857
ENSG00000115738	3190	3227	3651	2708	2622	2208	2186	2735	1534
ENSG00000108846	337	687	2187	3779	2078	4192	3092	2369	5323
ENSG00000159377	1494	1754	1969	3663	2935	3162	3042	3163	2850
ENSG00000120742	1006	1946	1927	4237	3010	2855	2859	3684	2497
ENSG00000140740	729	1575	1647	4054	3168	3542	2543	3342	3414
ENSG00000112697	585	1160	1805	4076	3464	3063	3364	3864	2603
ENSG00000184007	731	1127	1858	4449	3245	2903	3209	3935	2503
ENSG00000153827	975	1282	1737	4282	3362	2809	2981	3650	2832
ENSG00000129103	378	858	1078	4807	2669	3933	3503	2833	3845
ENSG00000254999	778	1560	1619	4069	2961	3554	3034	3233	3067
ENSG00000131467	274	456	844	4263	3487	3707	3068	3820	3951
ENSG00000206053	657	1049	2164	3835	3180	3237	3227	3630	2857
ENSG00000170275	386	811	1665	4433	3290	3317	2953	3600	3359
ENSG00000105835	1607	1072	3265	2831	4181	1826	2456	4711	1863
ENSG00000134910	613	858	1374	4328	3221	3174	3006	3561	3655
ENSG00000124193	2995	3661	5336	2551	2055	1560	1902	2473	1236
ENSG00000001626	40	183	2527	6938	2660	1854	4467	3164	1882
ENSG00000135916	396	881	1571	4048	3932	3216	3029	3712	2924
ENSG00000176619	261	343	646	4298	3771	2669	4287	4857	2561
ENSG00000071054	737	1086	2012	3783	3936	2654	2832	4053	2575
ENSG00000244414	5529	2992	1173	5227	2303	522	3395	2115	372
ENSG00000139289	1282	753	2336	4180	3245	2906	2828	3417	2670
ENSG00000121060	1418	1343	1045	3781	2902	3244	2748	3334	3799
ENSG00000243955	5001	6628	512	3076	1246	2491	1997	1021	1617
ENSG00000009950	8803	6149	3460	1239	507	1105	587	471	1265
ENSG00000127483	1121	1642	3368	3574	2908	2427	2892	3355	2296
ENSG00000104870	3058	5648	2831	2006	1395	2838	1427	1417	2943
ENSG00000125912	675	754	819	3440	3233	3454	2961	3687	4499
ENSG00000124882	0	4	54	2966	4606	4272	2984	5130	3505
ENSG00000170017	827	1422	3461	3392	2845	2719	3044	3402	2404
ENSG00000184232	2752	2221	2604	3109	2463	2859	1950	2285	3263
ENSG00000173327	1345	1742	1673	3568	2510	3032	2847	2729	4039
ENSG00000101558	963	1401	2009	3756	3331	2655	3270	3864	2192
ENSG00000177606	6424	3009	3975	1117	1511	2155	1392	1680	2177
ENSG00000111321	1129	1262	2137	3669	3090	2685	2781	3427	3217
ENSG00000099875	984	1361	1649	4027	2480	3286	2727	2565	4307
ENSG00000214022	937	1366	1765	3407	2719	3610	2632	2881	4043
ENSG00000136758	827	988	1460	4091	3527	2963	3130	4106	2229
ENSG00000277443	762	1825	2490	3751	2598	3336	2819	3046	2669
ENSG00000221978	5324	5656	8263	600	667	787	630	693	665
ENSG00000152795	1588	2646	5073	2836	2382	1934	2436	2966	1422
ENSG00000167552	228	577	3283	3266	2471	4768	2487	2539	3652
ENSG00000140374	1301	1934	1563	3641	3224	3305	2529	3260	2503
ENSG00000106327	5298	7744	4332	1137	1455	552	695	1426	562
ENSG00000072042	922	1642	866	4020	3225	2776	3429	3594	2724
ENSG00000133318	648	1020	1582	4588	2983	2918	3340	3313	2773
ENSG00000182054	2079	2996	1955	3508	2220	2655	2539	2514	2680
ENSG00000113361	84	220	2111	3241	2829	4487	2700	2994	4464
ENSG00000116459	929	1596	1389	3685	3262	3377	2694	3516	2675
ENSG00000104549	69	195	150	4384	3693	3296	3812	4161	3360
ENSG00000158769	1239	1654	2723	3452	1995	3588	2515	2247	3701
ENSG00000109111	1240	990	1681	3999	2998	2842	2654	3183	3514
ENSG00000204262	1279	2339	3959	2729	4195	1332	2165	3918	1169
ENSG00000073350	639	859	1829	4094	1987	3166	4303	2519	3689
ENSG00000179950	992	1182	1767	3513	3257	2959	2932	3475	2992
ENSG00000114650	1773	1891	1676	3851	2241	2892	2581	2396	3765
ENSG00000133639	2216	3817	2897	2918	2714	2029	1925	2821	1720
ENSG00000135316	602	843	1612	3974	3492	2964	3114	4098	2347
ENSG00000147649	476	1093	1412	4355	3594	2573	3134	4127	2281
ENSG00000108861	699	1382	2045	3692	2997	3226	2772	3108	3116
ENSG00000169738	2589	3408	1206	3195	2299	2677	2460	2360	2835
ENSG00000143375	1140	1222	2259	3465	2511	2783	3535	2979	3133
ENSG00000170606	543	629	1034	4461	3497	3205	3057	3796	2796
ENSG00000138867	2495	2395	2645	3205	2222	2540	2283	2445	2783
ENSG00000130635	804	1703	9245	2201	2554	1297	1701	2181	1326
ENSG00000136448	745	1025	1330	4038	3046	3064	2774	3328	3637
ENSG00000177156	974	1565	1191	3971	2707	3272	3185	3028	3073
ENSG00000128928	1214	1819	1146	3597	2988	3391	2644	3137	3007
ENSG00000103018	340	433	597	4894	3475	3080	3369	4145	2609
ENSG00000168765	216	267	324	5505	1401	3479	6203	1964	3567
ENSG00000100528	741	1491	1276	4240	3458	2865	3057	3657	2137
ENSG00000014641	1168	1519	1519	3920	2914	3416	2652	3208	2599
ENSG00000170345	9813	2758	6839	1144	493	274	740	559	273
ENSG00000152102	515	838	1530	3963	3312	3085	3064	3712	2873
ENSG00000106400	2052	2464	1561	3480	2293	2965	2541	2296	3193
ENSG00000180900	974	851	1698	3331	2531	3348	3027	2790	4274
ENSG00000091317	1126	1210	1601	4012	3661	2457	2853	4031	1870
ENSG00000118523	536	1253	7978	2271	1657	2977	1824	1851	2473
ENSG00000086232	1323	1466	1507	3741	2952	3047	2752	3165	2856
ENSG00000075234	2263	2443	1853	3314	2488	2790	2180	2389	3084
ENSG00000090060	921	1572	2183	3760	3175	2432	2910	3643	2193
ENSG00000106261	2178	2995	2844	3912	2158	2263	1927	2313	2190
ENSG00000204394	597	647	700	4028	3054	3047	3058	3359	4235
ENSG00000159202	598	850	1615	3909	2949	3464	2782	3128	3429
ENSG00000099341	412	894	1076	4108	3307	3137	3183	3710	2874
ENSG00000166197	356	517	799	4353	3293	3516	2704	3907	3238
ENSG00000158864	621	990	1368	3445	3069	3702	2632	2986	3865
ENSG00000091409	171	304	712	5142	2895	2878	4095	3506	2967
ENSG00000131187	5898	7146	3426	1159	1099	905	809	1103	1116
ENSG00000196821	1077	1561	1388	4154	2788	2767	2796	3052	3055
ENSG00000090861	705	1018	1151	3727	3296	3057	2613	3477	3584
ENSG00000115241	602	659	983	4102	3295	2880	3265	3730	3108
ENSG00000143537	194	312	775	4264	2853	3663	3414	3146	3957
ENSG00000175390	509	1346	1591	3933	2900	3219	2713	3160	3207
ENSG00000084733	626	856	1522	3988	2896	3440	3035	3222	2954
ENSG00000138107	674	841	1576	3695	2940	3041	3030	3264	3469
ENSG00000165732	516	395	1140	3751	3868	2699	3284	4714	2154
ENSG00000082898	1971	1793	3019	3043	2685	2196	2593	3345	1874
ENSG00000130309	845	1292	1564	3601	3004	2960	2797	3279	3176
ENSG00000100030	657	980	1542	3866	3105	3132	3027	3466	2735
ENSG00000109606	708	765	2008	3553	3504	2455	3063	4359	2080
ENSG00000108344	792	996	1367	3729	3031	3042	2915	3274	3346
ENSG00000142484	4310	2409	4099	2920	1753	1605	1994	1543	1836
ENSG00000100403	1726	1621	2601	2895	2781	2683	2139	3139	2868
ENSG00000167792	1475	2171	2018	3038	2305	3173	2252	2515	3498
ENSG00000246705	2849	2777	1316	2986	2597	2306	2639	2673	2286
ENSG00000070413	534	731	1612	3587	2577	3233	2969	3030	4148
ENSG00000117523	1077	1330	2162	3805	2321	2756	2876	2507	3586
ENSG00000126267	2211	2566	1851	3439	2206	2915	2365	2359	2483
ENSG00000139318	1384	701	1468	4485	3091	2973	2679	3288	2313
ENSG00000034152	1133	937	1105	3433	2667	3544	2774	2899	3886
ENSG00000135929	5836	6726	3036	1363	1236	1013	891	1174	1103
ENSG00000124486	1667	1279	2166	4212	2513	2249	3164	2859	2210
ENSG00000139641	503	884	1206	3631	2803	3241	2837	3104	4109
ENSG00000134440	862	968	1548	3590	3087	3138	2920	3730	2468
ENSG00000008952	1989	2564	2502	3093	2903	2034	2518	3175	1530
ENSG00000177666	1533	1443	2889	2810	1928	3093	2578	2203	3817
ENSG00000141551	1328	1589	2997	2979	2508	2616	2422	2952	2903
ENSG00000123159	250	741	1166	2345	3405	4017	2298	4080	3965
ENSG00000129083	1142	894	1966	3701	2960	3011	2703	3553	2335
ENSG00000197111	2518	2829	3242	2638	2161	2310	1955	2394	2210
ENSG00000177885	789	1061	1382	3508	3067	3242	2962	3300	2941
ENSG00000196235	1261	1341	2028	3283	2712	2731	2453	2987	3443
ENSG00000103811	608	1432	2936	3374	1954	3705	2624	2273	3328
ENSG00000127616	632	671	1454	3782	2892	2918	2860	3079	3927
ENSG00000116688	1728	1485	1820	3395	2668	2772	2425	2862	3053
ENSG00000099797	906	901	1001	4132	2596	3178	2819	2790	3867
ENSG00000129562	487	1267	1153	3962	2970	3300	2725	3233	3093
ENSG00000143924	1901	1571	2801	3545	2834	2510	2143	3000	1877
ENSG00000165175	187	378	423	4128	3931	2809	3431	4118	2762
ENSG00000171206	882	971	2744	3557	2810	2433	2942	3096	2729
ENSG00000164889	601	932	1168	3296	2895	2928	3100	3084	4159
ENSG00000143612	954	1911	1718	3573	2928	2754	2693	3143	2488
ENSG00000005007	1266	1224	1927	3085	2652	2863	2509	2957	3653
ENSG00000164032	429	722	727	3548	3641	2807	3615	4456	2171
ENSG00000126457	812	849	1500	3694	3242	2855	2711	3609	2832
ENSG00000185088	1175	1035	1516	3696	2548	3674	2870	2963	2624
ENSG00000103363	1232	1493	1452	3542	2660	2980	2939	2812	2985
ENSG00000205213	975	1361	1314	4574	2808	2420	3238	3158	2247
ENSG00000110047	262	447	678	3705	2845	3562	3090	3107	4389
ENSG00000131069	582	784	544	4915	3592	2207	3381	3553	2525
ENSG00000076706	161	353	2799	2900	2404	3563	2558	3156	4170
ENSG00000068650	485	441	1345	4628	2375	2859	3554	2752	3609
ENSG00000110244	584	350	2136	6045	2932	819	4872	3290	1003
ENSG00000162366	9	25	826	1765	2242	5367	1826	2995	6975
ENSG00000130520	614	855	765	3582	2784	3732	3222	3246	3212
ENSG00000100889	4344	4884	2070	2255	1528	1892	1490	1615	1931
ENSG00000278540	349	438	425	4539	3363	2495	3377	3653	3352
ENSG00000221869	4502	2842	5654	1798	1888	993	1415	1682	1215
ENSG00000113387	916	1625	2074	3149	3144	3068	2279	3361	2358
ENSG00000196365	1110	1173	1189	3395	2976	2920	2676	3105	3423
ENSG00000111885	1324	2290	1625	3559	3769	1685	2182	3959	1564
ENSG00000165527	681	986	1835	3578	2832	2979	3188	3245	2629
ENSG00000106771	963	1121	2726	3123	2747	2877	2380	3144	2868
ENSG00000124172	1489	3240	1672	2881	2779	2654	2516	2677	2027
ENSG00000169564	401	644	1475	3589	3203	2805	3076	3674	3057
ENSG00000198734	2809	2789	1833	3415	1363	2745	1850	1367	3745
ENSG00000149547	594	1471	1033	4069	2732	3217	2780	3118	2893
ENSG00000182795	6	9	418	3279	2028	4209	4348	3183	4422
ENSG00000073921	1135	1798	3042	3020	2654	2693	2347	2964	2210
ENSG00000109919	1394	1982	1330	3339	2762	3117	2284	2941	2704
ENSG00000042445	942	1024	1634	3465	1594	3976	2839	1988	4382
ENSG00000138095	704	920	1168	3704	3078	3115	2728	3558	2855
ENSG00000130723	517	744	1931	3736	2792	2517	2711	2961	3915
ENSG00000123684	1752	2555	2274	3400	2793	1911	2341	3071	1714
ENSG00000255302	447	1042	1642	3462	3560	2791	3121	3864	1870
ENSG00000136485	384	654	1076	4129	2942	2917	2928	3330	3432
ENSG00000091527	823	1412	2039	3677	2828	2603	2699	3278	2381
ENSG00000103855	510	779	1309	3395	2926	3080	2893	3200	3642
ENSG00000196535	1589	1299	1727	3563	2124	2858	2198	2332	4042
ENSG00000160877	561	398	633	3930	2909	3276	2690	3233	4100
ENSG00000119383	575	751	1220	4067	2797	2920	3123	3229	3046
ENSG00000111229	1351	1987	2207	3467	2593	2684	2442	2907	2073
ENSG00000102699	583	721	1270	4238	2897	2708	3094	3298	2898
ENSG00000109861	359	802	1169	4511	3922	1892	3237	3900	1913
ENSG00000169174	290	561	94	3460	3536	2515	3762	4115	3358
ENSG00000104824	751	949	1686	3310	3401	2392	2768	3885	2544
ENSG00000142208	1122	1178	1873	3538	2753	2528	2733	3169	2775
ENSG00000114354	1131	1402	2038	3380	2703	2996	2500	2967	2551
ENSG00000128016	5598	1765	7913	1422	857	1065	1011	980	1039
ENSG00000111481	587	996	1084	4036	2896	3282	2598	3171	2988
ENSG00000112715	3281	3773	8100	1070	1197	1063	837	1319	979
ENSG00000078902	1175	1646	1253	3306	2369	3336	2503	2706	3320
ENSG00000104687	558	931	1032	4148	2981	3238	2763	3329	2631
ENSG00000110090	3718	3323	5364	2057	1055	1809	1169	1110	2006
ENSG00000184500	1112	1840	1997	3049	3360	2430	2213	3366	2241
ENSG00000113758	162	309	1776	3449	3165	3085	2777	3474	3409
ENSG00000117519	488	1047	2234	3083	3331	2897	2595	3659	2184
ENSG00000171848	216	337	108	3828	3666	2516	3722	4810	2312
ENSG00000126067	807	1112	1288	3450	2837	3151	2782	3144	2916
ENSG00000116754	4097	3628	5644	1532	1523	1233	1267	1718	830
ENSG00000103342	574	765	1091	4026	2997	2773	2987	3437	2815
ENSG00000102316	1340	1969	2891	2940	2777	2415	2068	2773	2228
ENSG00000115216	665	922	1629	3591	2919	3012	2606	3035	3017
ENSG00000124831	1105	914	1817	3777	2612	2528	3173	3291	2171
ENSG00000113384	1166	1065	2413	3743	2813	2294	2462	3149	2261
ENSG00000161533	2606	2629	2569	3343	2234	1790	2064	2409	1719
ENSG00000136731	457	757	1108	4094	2771	2886	2812	3154	3315
ENSG00000155463	993	1438	1669	3762	2447	2908	2368	2681	3058
ENSG00000100665	2866	4633	2427	2948	1231	2076	1755	1240	2134
ENSG00000072364	1387	1798	2392	3291	2615	2121	2543	2928	2213
ENSG00000198380	341	538	1118	4685	3108	2599	2961	3431	2495
ENSG00000163110	1205	1398	1725	3952	2372	2574	3070	2810	2166
ENSG00000132824	734	1331	1903	3585	2778	2708	2572	3164	2476
ENSG00000003436	2187	2377	3205	2567	2553	2132	1782	2694	1746
ENSG00000186591	804	1008	2081	3354	2677	3089	2612	2954	2656
ENSG00000120738	2843	1592	4686	2916	2575	1163	1962	2479	990
ENSG00000092010	1553	1948	1860	3141	2239	2871	2432	2354	2750
ENSG00000185813	1755	1578	1105	3183	2171	3069	2420	2406	3445
ENSG00000102910	1287	1392	1481	3753	2814	2486	2417	3044	2441
ENSG00000131844	897	848	908	3756	2434	3485	2670	2706	3410
ENSG00000093010	1271	2131	1575	3104	2381	3118	2169	2556	2763
ENSG00000101577	4312	2750	4458	1966	1541	1240	1593	1819	1368
ENSG00000100304	216	410	549	3600	2768	3146	2921	3294	4141
ENSG00000049860	667	1355	1263	3129	2809	3263	2525	2986	3041
ENSG00000178252	1129	1640	2712	3080	2259	2440	2295	2430	3050
ENSG00000071553	649	1304	1545	3024	2167	3244	2302	2470	4316
ENSG00000111371	50	141	1225	3523	3390	3007	3124	3758	2786
ENSG00000198189	566	1364	2195	3514	2757	3018	2492	2971	2118
ENSG00000137033	136	271	163	2693	6392	999	2463	7120	713
ENSG00000156675	32	59	1279	4022	1980	3474	3757	2514	3825
ENSG00000070614	1629	2044	3148	2555	2141	2404	1865	2201	2947
ENSG00000176974	2823	1567	1703	4194	1519	2442	2751	1564	2366
ENSG00000198792	281	378	1266	3402	2735	2795	3099	3243	3729
ENSG00000237973	8545	3628	2829	1516	660	1075	912	619	1143
ENSG00000189091	447	650	1136	3567	2973	2912	2451	3348	3441
ENSG00000058085	25	41	1351	3088	2119	3769	3150	2507	4837
ENSG00000106105	420	472	682	3561	3164	3422	2632	3373	3155
ENSG00000009335	598	612	1271	3694	2865	2905	2868	3231	2832
ENSG00000080618	3023	5617	2710	1889	1904	1516	1183	1834	1180
ENSG00000197894	1521	2099	1621	3248	2877	2489	2091	3017	1886
ENSG00000121774	614	915	1748	3135	3125	2655	2920	3496	2240
ENSG00000185651	593	944	1039	3758	3037	2686	2932	3321	2531
ENSG00000165502	1541	1999	1737	3057	2814	2170	2591	3146	1781
ENSG00000145391	511	755	1316	3531	3098	2787	2837	3524	2444
ENSG00000172057	2337	3398	2333	2478	2259	2112	1720	2262	1883
ENSG00000173692	465	709	735	4006	3239	2845	2807	3538	2435
ENSG00000113407	400	627	875	3567	3633	2676	2812	4049	2114
ENSG00000127241	2987	3663	3931	1725	1792	2018	972	1714	1943
ENSG00000065361	1747	2368	4023	2879	1588	2126	1989	1780	2220
ENSG00000007062	13	112	1577	4677	1949	3889	2321	2110	4048
ENSG00000129925	784	886	1145	3503	2574	2860	2872	2808	3252
ENSG00000099250	300	899	2524	3161	3040	2324	2540	3424	2472
ENSG00000144224	1748	2045	2850	2815	2618	1872	2230	3052	1447
ENSG00000125107	375	503	999	4106	2796	2522	2937	3117	3304
ENSG00000235162	10	38	523	3517	2828	3890	3403	3209	3237
ENSG00000130508	397	1170	1202	3071	4479	1769	2671	4054	1838
ENSG00000087087	2124	1784	2136	2902	2477	1960	2249	2651	2361
ENSG00000196562	291	386	1199	2839	2959	4130	1899	2448	4466
ENSG00000189043	1164	2389	1631	3183	2529	2742	2400	2562	2010
ENSG00000160007	929	982	1176	3410	2560	2887	2572	2758	3331
ENSG00000125817	619	712	1190	3595	2856	2702	2791	3101	3038
ENSG00000100934	688	957	1431	3617	3218	2611	2596	3367	2116
ENSG00000168653	1473	1974	1758	2721	2920	2728	1972	2940	2110
ENSG00000204386	592	679	878	3335	2598	3310	2686	2790	3728
ENSG00000113558	501	1151	1666	3690	2670	3053	2656	2823	2384
ENSG00000198952	610	1021	1420	3272	2879	2638	2518	2962	3246
ENSG00000067057	53	78	605	3417	2939	3076	3566	3536	3279
ENSG00000145012	588	880	1530	4586	2980	1981	3108	3003	1869
ENSG00000131507	967	1494	1874	3260	2583	2715	2447	2975	2199
ENSG00000101152	703	877	1323	3323	2478	2872	2547	2928	3463
ENSG00000162736	714	764	1171	3106	2399	3453	2195	2576	4120
ENSG00000171223	2223	1254	7612	1668	2129	990	1325	2141	1129
ENSG00000126934	1083	1282	1218	3404	2572	2673	2377	2533	3327
ENSG00000132780	1684	1224	1468	4039	2703	1760	3089	3199	1302
ENSG00000119777	677	808	1118	3802	2603	2660	2338	3011	3450
ENSG00000004455	772	1086	1267	3418	2714	3341	2227	2850	2785
ENSG00000128989	572	832	1660	3706	2650	2524	3105	3418	1974
ENSG00000137575	714	1377	1821	3550	2927	2078	2815	3281	1874
ENSG00000173432	691	254	532	5770	2427	2278	3961	1860	2653
ENSG00000172340	1190	1359	1230	3495	2897	2562	2626	3104	1947
ENSG00000105355	142	223	588	3643	3148	2855	3127	3528	3153
ENSG00000140943	823	1111	1720	3468	2971	2263	2407	3211	2425
ENSG00000122705	652	1106	1447	3088	2645	3146	2706	2915	2686
ENSG00000116678	5616	3624	7266	657	570	771	532	615	738
ENSG00000140632	837	1118	1452	3329	2896	2655	2472	3178	2418
ENSG00000105221	2417	2504	2287	2590	2057	2082	1954	2140	2315
ENSG00000169021	456	1275	1110	3461	2563	3098	2520	2861	2996
ENSG00000103512	265	385	482	3493	2850	3066	2514	3093	4188
ENSG00000142687	989	1237	1603	3167	2696	2620	2119	2645	3257
ENSG00000065809	517	828	1975	4084	2173	2654	3248	2587	2254
ENSG00000100804	497	820	883	3494	3117	2868	2740	3238	2653
ENSG00000086696	1415	1333	2487	3360	1610	2988	2212	1730	3174
ENSG00000117362	1140	1566	1895	3108	2322	2598	2361	2559	2748
ENSG00000103257	338	451	596	3669	2360	3046	3208	2761	3857
ENSG00000072501	417	516	780	4818	2391	1992	4032	2818	2517
ENSG00000099624	1630	1944	1525	2705	2180	2650	2305	2088	3251
ENSG00000186529	5304	5981	4460	833	764	788	544	765	817
ENSG00000137713	4113	2817	3876	2002	1471	1495	1424	1517	1515
ENSG00000198931	490	813	817	3622	2494	3169	3026	2477	3321
ENSG00000119125	395	137	2320	3557	2867	2662	2364	3277	2629
ENSG00000134827	0	2	2	2611	915	7621	1691	767	6595
ENSG00000104738	238	434	442	4037	3325	2399	3298	3907	2117
ENSG00000109758	7700	8247	4133	31	27	10	16	12	15
ENSG00000155629	1005	891	1297	3137	2210	3590	2194	2443	3391
ENSG00000125944	400	612	1196	3454	3576	2231	2995	3962	1678
ENSG00000178445	733	1070	446	2643	3267	2897	2009	3275	3751
ENSG00000157020	548	806	1157	3586	2854	2915	2374	3029	2815
ENSG00000074964	5053	4150	3183	1453	1232	1131	1064	1201	1605
ENSG00000008018	1198	1516	1813	3340	2380	2570	2551	2572	2120
ENSG00000161638	1079	1542	1509	2475	3141	2293	1706	2961	3341
ENSG00000115484	261	521	921	3227	3292	2920	2797	3853	2237
ENSG00000198900	654	854	1203	3407	3104	2411	2626	3498	2260
ENSG00000180817	976	1097	1808	3265	2823	2631	2517	2947	1950
ENSG00000116729	42	160	616	2770	4064	2764	2524	4471	2595
ENSG00000115234	699	1150	1218	3165	2707	2836	2432	2693	3090
ENSG00000159720	326	652	681	3765	2481	3252	2625	2556	3646
ENSG00000135940	2357	2998	1947	2460	2021	2247	1946	1990	1990
ENSG00000100266	430	557	1343	3329	2605	3133	2587	3024	2939
ENSG00000077232	705	847	1732	3596	2928	1935	2817	3544	1836
ENSG00000101182	880	1525	1651	2964	2720	2566	2647	2934	2050
ENSG00000023191	830	1225	1846	3005	2550	2529	2341	2805	2795
ENSG00000204287	1819	6326	4296	2575	930	350	2317	1005	301
ENSG00000175061	382	830	1531	3549	2904	2778	2334	3232	2379
ENSG00000054118	974	1241	1907	3268	2815	2174	2366	3322	1850
ENSG00000123505	331	421	741	3986	2761	2761	3153	3381	2368
ENSG00000074410	361	209	239	3752	2875	2845	2673	2970	3964
ENSG00000061676	455	645	1679	3549	2858	2334	3019	3523	1763
ENSG00000023734	352	627	1105	3564	2955	2820	2651	3265	2474
ENSG00000100129	125	474	917	3827	3057	2729	2678	3309	2691
ENSG00000134684	531	634	608	3291	2919	3122	2374	3244	3072
ENSG00000112893	696	1066	1344	3187	2661	2750	2418	2964	2663
ENSG00000143162	1155	2099	1642	2940	2285	2503	2246	2510	2333
ENSG00000165637	544	843	1498	3253	2551	2815	2597	2875	2736
ENSG00000138771	551	339	1818	3874	1742	2310	4075	2507	2458
ENSG00000174903	205	446	759	3392	2629	2977	2904	3125	3211
ENSG00000144136	2260	779	1766	3381	3291	1430	2283	3294	1161
ENSG00000092201	517	693	957	3731	3186	2309	2688	3736	1826
ENSG00000188554	1047	1615	1927	3357	2647	2322	2111	2747	1868
ENSG00000104388	996	1366	2002	3346	2395	2423	2510	2772	1822
ENSG00000115762	415	614	1016	3594	2736	2662	2765	3301	2524
ENSG00000142002	1063	1264	1350	2989	2367	2590	2255	2610	3138
ENSG00000115718	5991	6216	3126	791	778	708	569	667	767
ENSG00000116489	1020	1314	1794	3106	2801	2392	2362	3047	1775
ENSG00000110048	660	822	1066	3718	2615	2735	2215	2875	2892
ENSG00000120705	781	1026	1484	2970	3089	2461	2448	3431	1908
ENSG00000140859	1899	1175	3235	1701	2107	2127	2080	2643	2612
ENSG00000132471	896	1013	1336	3337	2406	2744	2268	2606	2968
ENSG00000140263	1762	2577	1066	3342	2285	1952	2360	2298	1920
ENSG00000180370	628	867	1325	3013	2484	3203	2294	2749	2983
ENSG00000182197	842	900	1561	3012	3373	2174	2256	3356	2047
ENSG00000095539	695	1110	623	3897	1689	3216	2334	1867	4088
ENSG00000101350	265	388	779	4166	2767	2491	2870	3232	2552
ENSG00000138768	1339	1260	1719	3034	2916	1906	2273	3286	1770
ENSG00000119314	347	582	1424	3925	2790	2018	3116	3543	1736
ENSG00000158195	614	977	1884	3258	2391	2312	2503	2651	2877
ENSG00000145632	124	357	1124	2824	2883	2750	3057	4003	2341
ENSG00000196730	2064	1874	4936	2715	1384	972	2812	1632	1063
ENSG00000136868	439	921	591	3830	2754	2795	2577	3052	2486
ENSG00000060566	6701	2314	4267	1489	1335	387	963	1418	559
ENSG00000077238	2729	1455	3741	2136	2018	1505	1810	2120	1916
ENSG00000205937	630	789	1552	3089	2476	2805	2533	2927	2624
ENSG00000183741	146	239	895	3156	2690	3407	2256	2790	3845
ENSG00000160752	254	553	374	3781	3555	2115	2878	3900	2006
ENSG00000137204	3265	7847	1222	1493	1159	1016	1087	1110	1217
ENSG00000163739	7	33	1448	2915	2579	1968	3786	4068	2610
ENSG00000182154	2058	2435	1317	2405	2234	2131	1984	2348	2486
ENSG00000140465	16	9	4	3929	802	5507	2368	871	5890
ENSG00000105976	596	834	1122	3447	2433	2305	3323	2976	2353
ENSG00000005486	731	837	1533	3366	2191	2715	2400	2179	3429
ENSG00000197965	169	383	1135	3696	3010	2397	2467	3403	2715
ENSG00000133816	161	222	1329	2991	2568	3166	2582	2779	3567
ENSG00000178950	1526	1368	1991	2842	2133	2107	2201	2496	2688
ENSG00000006831	1075	1160	1470	3264	2889	2167	2198	2968	2157
ENSG00000188486	455	453	425	3586	3000	2178	3523	3446	2274
ENSG00000112699	74	153	187	3477	2848	3766	2103	2960	3766
ENSG00000105063	392	498	988	3148	2466	3013	2382	2577	3865
ENSG00000168502	57	82	938	3530	2300	3101	3101	2784	3435
ENSG00000088812	968	1702	1759	2872	2435	2334	2065	2492	2693
ENSG00000141027	811	1108	1464	3508	2570	2225	2543	2757	2331
ENSG00000101150	778	967	1571	2964	2575	2683	2500	2910	2361
ENSG00000181061	705	1262	1166	3425	2809	2585	2462	2899	1986
ENSG00000151491	261	516	1886	3265	2640	2711	2660	3167	2185
ENSG00000141485	7873	6946	3702	286	99	66	145	126	47
ENSG00000064666	326	404	1338	3151	2833	2402	2841	3247	2745
ENSG00000166033	230	308	1562	3263	3186	2543	2140	3148	2905
ENSG00000135047	2058	2957	1841	2445	2300	2095	1664	2198	1681
ENSG00000124107	168	94	339	5444	4113	917	3595	3757	811
ENSG00000189334	242	574	308	3684	2437	3054	3211	3095	2628
ENSG00000125827	381	723	862	4479	3110	1429	3520	3456	1254
ENSG00000172725	483	797	1351	3479	2375	2541	2670	2602	2894
ENSG00000106244	654	900	1110	3192	3008	2294	2552	3500	1964
ENSG00000083312	268	587	1095	3121	3194	2432	2855	3693	1924
ENSG00000125818	1089	1427	1286	3136	2322	2548	2170	2559	2611
ENSG00000084090	725	1250	1353	3640	2417	2456	2233	2719	2352
ENSG00000163581	3137	4836	1892	1816	1839	1475	1190	1770	1189
ENSG00000141736	1356	1713	2703	2727	1800	2006	2317	2126	2362
ENSG00000247556	732	1090	2115	3351	2513	2337	2264	2827	1817
ENSG00000169926	382	735	1806	3767	2003	2528	2431	2307	3073
ENSG00000137845	778	1031	2061	2743	2635	2296	2479	2970	2024
ENSG00000149136	361	561	870	3419	2966	2326	2709	3441	2359
ENSG00000072080	7087	8586	3060	39	27	92	36	18	53
ENSG00000157916	763	1219	1590	2975	2586	2528	2280	2514	2535
ENSG00000156599	739	830	1544	3114	2324	2629	2347	2686	2772
ENSG00000276168	999	2170	3075	2141	2460	1599	2934	2155	1446
ENSG00000127837	851	1087	1135	3043	2349	2677	2573	2582	2682
ENSG00000126777	638	1117	2149	2909	2802	1952	2421	3179	1807
ENSG00000173020	1238	1373	1999	2820	2229	2214	2239	2402	2453
ENSG00000141429	321	571	784	3209	3368	2296	2675	3814	1907
ENSG00000162889	714	709	1921	2984	2449	2581	2377	2459	2749
ENSG00000135018	529	879	1237	3304	2811	2331	2554	3164	2130
ENSG00000167306	109	152	667	3524	2423	3180	2819	2752	3311
ENSG00000171603	187	468	1225	3478	2786	2189	2458	3107	3032
ENSG00000158417	1577	1520	1386	3197	2459	1984	2191	2854	1759
ENSG00000039537	3616	3012	1770	2486	1984	1258	1390	2115	1271
ENSG00000114378	1337	2139	943	2372	2080	2807	1474	2096	3653
ENSG00000177189	744	1001	1450	3366	2904	2147	2615	3142	1515
ENSG00000117528	1766	2152	1485	2827	2198	2202	2007	2479	1752
ENSG00000173473	316	426	1083	3709	2851	2560	2340	3171	2391
ENSG00000188976	569	675	878	3042	2680	2558	2391	3048	3005
ENSG00000089737	702	727	1200	3169	2614	2552	2215	2997	2668
ENSG00000122565	710	1103	1764	2873	2734	2262	2467	3301	1629
ENSG00000124207	256	473	598	3489	3050	2529	2739	3686	2021
ENSG00000134250	613	1175	2593	2635	1963	2309	2236	2060	3227
ENSG00000144579	1412	2214	2797	2486	2084	1860	1918	2083	1955
ENSG00000042753	777	1400	797	2905	2412	2773	2340	2455	2924
ENSG00000198856	647	1663	1448	3531	2588	2080	2131	2865	1828
ENSG00000143621	353	704	1247	3330	2813	2492	2523	3165	2144
ENSG00000159352	1132	1115	1308	2851	2473	2654	2300	2642	2293
ENSG00000071537	888	1484	1948	2779	2465	2094	1983	2806	2313
ENSG00000031698	651	911	1038	3189	2680	2630	2320	2936	2404
ENSG00000101670	766	1327	729	2082	4020	1961	1715	4240	1876
ENSG00000205531	1131	1293	1631	2638	2582	2407	2096	3032	1899
ENSG00000075420	901	935	1805	3022	2760	2155	2128	2891	2106
ENSG00000213759	3	29	17	5620	2961	2198	3405	2890	1576
ENSG00000111540	572	838	1622	3233	2371	2541	2353	2596	2548
ENSG00000152332	539	755	1047	3555	2558	2677	2607	2880	2046
ENSG00000116044	605	960	1706	2952	2558	2768	2086	2739	2283
ENSG00000063660	218	231	1073	2734	1988	3463	2494	2234	4220
ENSG00000160293	1638	1196	1871	2926	1966	2089	2413	2201	2351
ENSG00000116791	2018	1799	2516	2453	2294	1908	1843	2362	1405
ENSG00000143569	778	797	1521	3081	2445	2386	2146	2531	2891
ENSG00000108179	912	1687	1092	2677	2188	2721	1954	2381	2959
ENSG00000104823	4549	3932	2613	1573	979	1426	1073	1031	1385
ENSG00000164754	871	1158	1642	2945	2677	1842	2668	3346	1360
ENSG00000135956	618	968	1601	3074	2091	2604	2057	2318	3174
ENSG00000130811	735	1441	1422	2775	2374	2500	2089	2554	2588
ENSG00000167106	3262	1074	1324	2661	1528	2076	2518	1705	2328
ENSG00000171617	512	959	2500	2829	1799	3172	2088	1956	2605
ENSG00000071626	1743	1674	2314	2293	2048	1871	2063	2539	1861
ENSG00000021852	3433	5518	2768	1310	1941	418	859	1777	380
ENSG00000138434	1107	1624	2383	2999	2390	1754	2074	2775	1289
ENSG00000175216	766	962	875	3267	2578	2029	2639	3026	2234
ENSG00000101421	791	874	1858	2913	2115	2653	2340	2536	2289
ENSG00000011009	902	1209	1325	2513	2007	3002	2104	2224	3065
ENSG00000171490	547	908	976	3394	2766	2345	2295	3216	1893
ENSG00000183020	742	1074	1336	3081	2017	2522	2138	2272	3157
ENSG00000121579	487	953	970	3213	2858	2252	2615	3151	1840
ENSG00000131724	975	1569	1341	2822	2809	2078	1899	2976	1865
ENSG00000112414	854	848	1143	3129	2334	2169	3141	2869	1845
ENSG00000213639	868	1281	3767	2594	2134	1819	1980	2570	1318
ENSG00000170515	727	810	920	3215	2587	2567	2228	3084	2191
ENSG00000109180	1051	1465	1486	2683	2375	2427	2235	2657	1947
ENSG00000100714	865	714	1352	3075	2407	2405	2324	2833	2346
ENSG00000176919	3056	3223	2923	1957	1407	1433	1348	1367	1605
ENSG00000108219	529	632	1547	3116	2020	2509	2728	2586	2651
ENSG00000100605	844	747	1301	2950	2036	2287	2827	2312	3008
ENSG00000067704	445	643	869	3234	2589	2483	2542	3098	2371
ENSG00000125398	25	96	1673	4929	1852	2707	2071	2139	2780
ENSG00000132589	617	700	1410	3235	2214	2340	2414	2416	2914
ENSG00000204389	1564	6199	2454	1584	1264	1165	1320	1459	1242
ENSG00000187048	6111	5286	3270	1214	723	204	553	690	194
ENSG00000111667	438	732	743	3081	2397	2681	2263	2702	3195
ENSG00000102225	801	747	1417	3401	2041	2326	2676	2260	2561
ENSG00000092148	1956	1585	1983	2756	2126	1614	2118	2350	1726
ENSG00000142230	234	435	591	3442	2753	2563	2766	3123	2306
ENSG00000242372	757	1013	1000	2511	2425	2975	2149	2375	2995
ENSG00000111266	928	824	2822	2987	1554	2272	2196	1764	2834
ENSG00000129824	0	2715	2790	3	3181	3464	0	3327	2689
ENSG00000118520	4746	6176	4648	744	603	131	552	490	77
ENSG00000169718	1004	1054	1221	2964	2090	2505	2437	2369	2513
ENSG00000166557	165	441	589	3707	2311	2892	2707	2609	2729
ENSG00000168264	1651	1462	2399	2856	1532	2120	2047	1922	2144
ENSG00000166228	1674	2950	1495	2345	1865	1921	1992	2023	1855
ENSG00000196411	532	1176	1649	3276	1937	2224	2446	2208	2640
ENSG00000109079	607	773	1570	2588	2016	2681	2379	2388	3064
ENSG00000130816	414	533	732	3414	2580	2041	2673	2973	2681
ENSG00000172380	294	612	1511	2992	2960	2428	2137	3520	1580
ENSG00000167522	788	787	1969	2584	2164	2356	2265	2385	2736
ENSG00000179195	422	766	1845	3347	2256	2245	2460	2738	1954
ENSG00000169213	89	280	269	3895	2950	2439	2466	3329	2314
ENSG00000096433	68	119	698	3643	2622	1666	3520	3218	2425
ENSG00000100991	887	1118	1608	2906	2302	2273	2097	2503	2285
ENSG00000104341	137	282	690	3344	2394	2846	2571	2694	3009
ENSG00000183291	385	975	1504	2975	2687	2101	2448	3143	1737
ENSG00000107862	568	670	1054	3060	2174	2433	1970	2329	3694
ENSG00000102858	697	561	1421	3073	1748	2697	2210	2063	3476
ENSG00000133131	272	284	460	3204	3724	2064	2053	3916	1956
ENSG00000189067	489	1015	2344	2767	1936	2523	2413	2074	2372
ENSG00000143252	502	1037	1327	2848	2260	2995	2021	2440	2499
ENSG00000124767	839	1436	1041	2734	2701	2327	2319	3080	1451
ENSG00000164091	429	579	1291	3047	2611	2300	2366	2993	2310
ENSG00000142327	926	904	1428	2847	1692	2606	2249	1930	3343
ENSG00000102158	330	848	1007	3239	2647	2523	2151	2920	2258
ENSG00000160796	561	691	1701	3851	1739	1527	3366	2235	2234
ENSG00000047315	379	490	1044	3122	2740	2457	2401	3295	1972
ENSG00000104331	465	752	1339	3321	2661	2061	2422	3054	1810
ENSG00000109814	239	620	607	3639	2785	2547	2450	2690	2307
ENSG00000129625	933	1352	1784	2844	2054	2257	2241	2335	2083
ENSG00000119638	1081	1121	1615	2584	2315	2320	1864	2610	2354
ENSG00000110696	870	1288	1898	2624	2697	2131	2059	2827	1454
ENSG00000167193	735	862	1482	2750	2525	2389	2208	2803	2089
ENSG00000131653	389	623	877	3108	2351	2335	2481	2742	2929
ENSG00000100220	383	514	732	3044	2847	2617	2294	3004	2392
ENSG00000023228	621	854	1229	3279	2702	2262	2256	2865	1757
ENSG00000224389	1739	2784	1952	2052	2293	1175	1341	2371	2116
ENSG00000151790	5832	4754	1744	1232	1046	836	910	980	485
ENSG00000136628	266	439	747	3380	2915	2145	2431	3445	2051
ENSG00000109046	2905	3252	6585	908	875	874	782	973	642
ENSG00000115486	1135	1905	1644	2621	1960	2187	1725	2077	2532
ENSG00000085563	135	159	2509	2064	1669	3895	1490	1581	4284
ENSG00000196781	1954	1385	2071	2076	1758	2201	1999	1865	2469
ENSG00000186716	482	671	864	3477	1997	2341	2583	2406	2953
ENSG00000169692	2443	3418	1983	2159	1433	1371	1884	1449	1580
ENSG00000162458	187	292	1724	2782	1516	3446	2287	1602	3870
ENSG00000185236	1519	1471	2406	2363	1656	2043	1864	1924	2456
ENSG00000079819	440	686	1739	3367	2187	2344	2473	2265	2190
ENSG00000160182	0	0	3	3858	2331	1853	4675	3234	1728
ENSG00000179051	577	591	1355	3418	2140	2259	2388	2531	2414
ENSG00000115255	1556	690	790	2473	1092	3990	1406	1033	4621
ENSG00000125835	713	807	914	2642	2587	2296	2613	2945	2127
ENSG00000166747	1154	1054	1709	3038	2085	2040	2033	2404	2124
ENSG00000110107	471	665	787	2867	2592	2531	2160	2836	2719
ENSG00000188612	675	1153	1725	2798	2425	2237	2370	2662	1582
ENSG00000112514	959	1479	1140	2487	2204	2458	1723	2248	2883
ENSG00000157131	3022	3220	1610	1851	2096	1162	1323	2123	1171
ENSG00000106078	264	432	819	3302	1601	3004	2858	1906	3367
ENSG00000102804	696	1128	2728	2736	2818	1739	1661	2725	1322
ENSG00000147274	681	1411	2269	2499	2499	1854	2098	2770	1471
ENSG00000185201	1500	804	1898	3784	2856	815	2667	2430	784
ENSG00000101361	562	903	940	2581	2437	2774	2067	2794	2474
ENSG00000132305	499	591	959	3235	2554	2446	2273	2624	2346
ENSG00000196498	926	865	2166	3008	2018	1589	2284	2236	2425
ENSG00000160213	842	1722	1816	1960	2102	2516	1839	2366	2349
ENSG00000182240	58	153	1371	4338	2108	1901	3057	2644	1872
ENSG00000100364	722	865	1278	3020	2024	2537	2319	2145	2586
ENSG00000162430	326	441	1229	3018	2328	2277	2196	2699	2980
ENSG00000125505	401	454	731	3225	2215	2302	2890	2479	2796
ENSG00000065427	672	893	1080	2966	2628	2289	2014	3061	1885
ENSG00000124766	136	417	1993	2723	2001	2923	2290	2282	2720
ENSG00000204444	6275	5165	2613	1098	483	435	597	459	359
ENSG00000126522	2271	2057	2724	2154	1541	1766	1539	1476	1951
ENSG00000132646	213	405	651	3196	2633	2389	2954	3368	1666
ENSG00000175215	798	1432	2846	2576	2497	1461	1853	2459	1551
ENSG00000147677	584	1302	1516	2971	2362	2337	2112	2620	1648
ENSG00000078618	1071	1274	1366	2946	2601	1800	1987	2815	1590
ENSG00000090615	866	887	1738	3203	2130	1915	2256	2226	2229
ENSG00000171067	732	716	1053	2682	2070	2683	2190	2265	3029
ENSG00000283041	395	1006	1164	3379	2182	2444	2082	2490	2274
ENSG00000186174	128	214	858	2804	2124	2279	2803	2480	3705
ENSG00000171302	158	274	612	4202	2137	2063	2833	2629	2479
ENSG00000173660	1031	1726	1312	2799	2138	2182	2094	2438	1653
ENSG00000136938	685	1468	1054	2950	2527	2031	2257	2855	1535
ENSG00000104332	52	159	349	2316	5114	1172	1784	5426	968
ENSG00000175756	1398	1816	1060	2461	2016	2137	2154	2096	2194
ENSG00000169764	1672	2599	1403	2279	2083	1796	1767	2292	1432
ENSG00000112695	559	1397	1042	3039	2226	2294	2356	2412	1997
ENSG00000152767	377	602	1460	2706	2096	2715	1845	2165	3334
ENSG00000167315	3035	3396	2691	1500	1901	1161	914	1724	966
ENSG00000129187	572	851	1314	2573	2355	2440	2168	2694	2307
ENSG00000129255	926	1232	819	3206	2039	2234	2077	2454	2263
ENSG00000116221	603	1049	878	2777	2311	2495	2091	2410	2634
ENSG00000117632	511	856	1299	2954	2418	1915	2786	3028	1473
ENSG00000104067	574	658	2570	2582	1894	2198	2259	2282	2210
ENSG00000167110	1234	1115	2106	2693	2009	1825	1940	2334	1944
ENSG00000102054	549	796	1233	3027	2377	2215	2699	2617	1687
ENSG00000084652	586	925	1152	3073	2364	2108	1999	2528	2454
ENSG00000136527	804	1172	1893	2573	2448	1807	2168	2920	1403
ENSG00000122490	1835	2403	1318	2131	1754	1891	1723	1837	2285
ENSG00000129422	658	571	1905	3893	2752	1247	1968	2697	1485
ENSG00000105887	375	663	1073	2915	2770	2312	2291	3097	1670
ENSG00000101367	261	457	1063	2971	2733	2206	2511	3129	1834
ENSG00000169439	1284	2165	2206	1961	1897	2254	1710	1905	1771
ENSG00000186298	342	771	1023	3136	2551	2327	2395	2809	1797
ENSG00000170145	1813	1398	3042	2761	1491	1536	1531	1567	2003
ENSG00000148584	2664	3217	2132	1981	1735	1195	1419	1723	1053
ENSG00000173153	1051	1326	1529	2128	1745	2535	1861	2034	2894
ENSG00000151632	958	1311	1351	2132	983	4535	1368	869	3592
ENSG00000145050	381	789	1218	2751	2852	2046	2243	2940	1874
ENSG00000168003	640	811	1539	2533	1839	2420	2240	2264	2793
ENSG00000125743	415	985	876	2918	2570	2363	2189	2705	2051
ENSG00000077150	1847	1272	2908	1712	1284	2057	1484	1607	2887
ENSG00000198408	1270	1611	2689	2063	1873	2123	1633	1983	1806
ENSG00000106803	1125	1672	1365	2532	2299	1981	1898	2511	1664
ENSG00000012660	615	1038	1128	2759	2519	2168	2189	2716	1904
ENSG00000114771	1836	2634	1955	2691	2312	1120	1628	2114	739
ENSG00000049656	516	675	958	3001	2252	2435	1982	2568	2631
ENSG00000204574	571	689	1056	3165	2274	2186	2015	2613	2440
ENSG00000136205	847	1268	1999	2554	1958	1940	1803	2164	2464
ENSG00000108883	384	643	840	3164	2423	2160	2128	2752	2503
ENSG00000041357	744	1070	1243	2874	2489	2212	2100	2753	1510
ENSG00000162734	391	706	1811	2644	2488	2148	2245	2921	1614
ENSG00000213949	1395	2128	4547	1557	2273	848	1074	2246	892
ENSG00000228253	6408	1511	1514	1864	669	1407	1308	605	1660
ENSG00000169727	1120	1237	1256	2738	1898	2239	1871	2096	2484
ENSG00000125977	344	770	831	2803	2704	2380	2371	2941	1773
ENSG00000187758	7632	5802	708	1163	387	231	564	325	104
ENSG00000169504	301	656	1837	2804	2525	1918	2487	2954	1431
ENSG00000137312	1300	1211	2629	2127	2023	1778	1975	2258	1609
ENSG00000130204	822	716	921	2577	2356	2304	2237	2602	2371
ENSG00000167671	1219	1875	1489	2617	1650	2154	1910	1754	2232
ENSG00000138131	382	1649	1822	1798	2340	2461	2067	2132	2241
ENSG00000134590	432	503	1431	2755	2049	2723	2057	2046	2894
ENSG00000181830	619	325	1221	3076	2289	2041	2519	2268	2526
ENSG00000203879	1169	1252	2454	2144	2126	1786	1716	2167	2051
ENSG00000137124	964	1101	683	1999	1637	3939	1344	1586	3609
ENSG00000135318	140	239	293	2245	4199	1814	1774	4577	1579
ENSG00000188042	328	414	2040	2982	1756	2145	2946	2368	1881
ENSG00000113282	919	1089	1891	2687	2343	1789	2173	2537	1425
ENSG00000124155	269	551	979	2781	2131	2707	2123	2326	2972
ENSG00000117305	1857	2875	1333	2026	1772	1926	1593	1712	1730
ENSG00000165916	896	1149	1091	2738	2479	1839	2239	2647	1732
ENSG00000150403	297	422	944	3046	2518	2201	2553	2863	1960
ENSG00000116871	290	402	1133	2605	2286	2346	2313	2589	2798
ENSG00000178741	904	1466	1097	2720	1964	2249	2040	2111	2199
ENSG00000170776	1502	1226	3062	2667	1453	1402	1963	1635	1830
ENSG00000092964	166	341	1476	3921	1721	2564	2232	1785	2529
ENSG00000076108	856	812	1614	2710	1879	2005	2043	1983	2820
ENSG00000105825	39	61	315	2329	4631	504	2880	5339	619
ENSG00000132153	685	790	1093	2587	2314	2094	2173	2545	2427
ENSG00000015520	633	891	726	2579	1414	2976	1555	1598	4310
ENSG00000137207	396	829	1326	2642	2063	2570	1959	2129	2763
ENSG00000101224	667	722	915	2758	2286	2036	2142	2449	2694
ENSG00000198722	864	508	1471	3465	1796	2017	2108	1976	2461
ENSG00000162512	1023	1082	1818	2841	1771	2249	1495	1843	2543
ENSG00000117500	1465	1937	1813	2357	2028	1539	1766	2454	1302
ENSG00000027697	628	806	1943	2084	1804	2616	2032	2210	2538
ENSG00000175203	487	665	1458	2786	2115	2324	2230	2532	2054
ENSG00000012171	148	77	792	3656	1491	1850	4191	1928	2518
ENSG00000106636	383	545	994	3059	2330	2033	2373	2809	2107
ENSG00000060138	631	806	2178	2434	2025	2185	1883	2362	2127
ENSG00000141580	676	635	1340	2875	2102	2076	2274	2539	2114
ENSG00000169976	396	762	797	3430	1961	2325	2290	2356	2314
ENSG00000171298	1297	1434	1827	2047	1624	2187	1558	1742	2903
ENSG00000101266	528	767	1189	2746	2381	2344	2026	2621	2016
ENSG00000204843	318	487	861	2865	2502	2167	2133	2556	2708
ENSG00000106123	20	43	697	2371	2552	2542	2302	3173	2897
ENSG00000100258	1245	1368	1722	2384	1762	1836	1982	1906	2381
ENSG00000164919	2280	2385	1814	2000	1709	1781	1569	1706	1338
ENSG00000170439	453	457	350	2770	2109	3351	1686	1965	3427
ENSG00000115307	1871	2153	2003	2259	1577	1755	1504	1697	1734
ENSG00000106628	359	721	494	2919	2218	2403	2345	2527	2551
ENSG00000166278	5064	3959	2503	1074	936	621	660	862	850
ENSG00000099812	12	1	161	2880	1874	2115	3952	2955	2571
ENSG00000017260	410	531	1497	2755	2407	1966	2279	2920	1748
ENSG00000186350	2798	3354	2102	1381	1267	1447	1187	1323	1647
ENSG00000115084	722	941	1645	3195	2115	1752	2151	2546	1430
ENSG00000163541	1010	1558	1225	2522	2063	2280	1742	2117	1963
ENSG00000099204	645	895	3010	2404	1755	2063	1642	1865	2189
ENSG00000186834	333	507	1013	2855	2196	2333	2362	2424	2438
ENSG00000108106	464	276	380	2244	3078	1959	2657	3346	2040
ENSG00000105669	856	1066	1038	2736	2003	2203	2113	2143	2285
ENSG00000138772	49	60	1146	2393	2181	2407	3440	3053	1712
ENSG00000065054	1545	1843	1652	2167	2330	1445	1418	2642	1390
ENSG00000167291	220	387	1157	2837	2154	2288	2045	2189	3152
ENSG00000160181	0	0	0	2507	2407	2895	3250	2558	2809
ENSG00000172534	494	519	1031	3352	1760	1983	2253	2166	2863
ENSG00000163814	40	46	129	3247	2583	2060	2450	3005	2858
ENSG00000186910	1613	4571	1903	2263	2015	429	1298	1890	436
ENSG00000130414	954	1368	1436	2416	1839	2308	1906	1969	2220
ENSG00000147853	987	1676	1461	2386	2170	2079	1867	2198	1548
ENSG00000126218	4333	2851	4151	1029	741	897	582	728	1057
ENSG00000115806	435	632	982	2934	2244	2258	2083	2571	2212
ENSG00000141002	836	1087	1519	2729	1993	1997	1889	2074	2221
ENSG00000149187	1285	1613	2050	2296	1783	1782	1635	2110	1786
ENSG00000154556	1199	1245	5707	1784	842	1653	1480	966	1459
ENSG00000185043	1224	1300	1543	2422	1878	2020	1938	1923	2086
ENSG00000165283	413	902	874	2855	2063	2453	1935	2369	2467
ENSG00000018408	90	198	1854	2911	2109	2399	2515	2569	1681
ENSG00000069329	320	500	1145	2788	2400	2266	2361	2860	1667
ENSG00000173120	1420	1357	2389	2097	1612	1755	1570	1778	2328
ENSG00000197586	641	786	1132	2599	2049	2292	1974	2241	2589
ENSG00000105968	641	1209	1186	2919	2356	1610	2390	2730	1257
ENSG00000130770	1477	1754	1213	1798	2144	2142	1893	2130	1738
ENSG00000102109	1382	1479	1121	1990	1446	2877	1534	1348	3108
ENSG00000072062	1045	904	1152	2442	2067	2129	1827	2201	2509
ENSG00000198589	281	386	898	3439	2207	2014	2446	2351	2248
ENSG00000072274	1776	2086	1851	1549	1323	2360	1238	1530	2547
ENSG00000105329	328	710	1552	2454	3014	1686	1709	2851	1946
ENSG00000101557	477	622	830	2829	2402	2204	2317	2752	1812
ENSG00000171867	310	749	853	2572	2800	2178	2012	3063	1683
ENSG00000167770	641	795	976	2630	1928	2326	2109	2288	2526
ENSG00000123933	538	1050	1575	2727	1903	2290	1939	1778	2417
ENSG00000133026	756	910	1594	2820	1965	1815	2015	2151	2191
ENSG00000100239	1970	2096	1842	2007	1719	1714	1352	1747	1768
ENSG00000064393	642	745	1110	3984	1791	1855	2017	1920	2147
ENSG00000009954	486	563	1187	3055	2454	1727	2150	2803	1780
ENSG00000140612	543	1099	1417	2759	2128	2154	1944	2429	1726
ENSG00000174574	430	674	1104	2922	2321	1984	2237	2660	1856
ENSG00000131981	499	1426	1278	2409	2070	2358	2211	2190	1737
ENSG00000167323	524	543	909	2910	1835	2318	1993	1955	3185
ENSG00000204128	1842	2949	935	2143	1722	1604	1429	1801	1739
ENSG00000126461	608	548	1207	2563	1911	2224	2037	2032	3004
ENSG00000130787	671	864	2453	2386	1606	1947	2014	1914	2275
ENSG00000119396	502	1003	1328	2766	2224	2089	2081	2520	1616
ENSG00000143183	559	1145	1086	2669	2127	2403	2026	2229	1884
ENSG00000198053	735	951	1711	1926	1875	2360	1542	2114	2904
ENSG00000153815	381	531	1097	2387	1735	2417	1819	1896	3854
ENSG00000172216	1801	1544	3564	1774	1585	1257	1330	1737	1515
ENSG00000100348	830	1079	825	2675	1956	2379	1861	2103	2399
ENSG00000136848	270	254	1365	3137	1599	2095	2585	2021	2772
ENSG00000132541	4951	4241	2375	934	913	771	643	765	497
ENSG00000102580	379	852	1119	3281	2475	1625	2057	2848	1442
ENSG00000157593	234	457	860	2744	2198	2517	2025	2430	2612
ENSG00000070610	996	1475	2168	2090	1766	1780	1660	1935	2206
ENSG00000074276	481	723	201	2230	1881	2964	1499	1718	4378
ENSG00000112033	576	355	1597	2379	2042	1833	2458	2338	2491
ENSG00000179913	8	41	431	2876	1852	2647	2571	2295	3334
ENSG00000156709	800	1044	689	2632	2271	2337	1634	2362	2284
ENSG00000159228	1492	1338	725	2217	1451	3256	1618	1570	2377
ENSG00000196937	293	403	907	3070	2337	2274	2331	2512	1905
ENSG00000182220	539	1106	1420	2472	2017	2263	1943	2302	1970
ENSG00000132466	586	818	1224	2838	2128	1976	1973	2199	2284
ENSG00000108256	486	835	1446	2936	2241	1878	2098	2430	1674
ENSG00000100225	2128	2380	1798	1940	1459	1634	1427	1595	1653
ENSG00000133135	721	882	1043	2435	1944	2568	2092	2109	2215
ENSG00000181019	30	39	44	3929	1402	3817	2403	1477	2853
ENSG00000178401	467	885	1156	2864	2055	2411	2100	2187	1867
ENSG00000085719	421	615	821	2902	2473	2183	2090	2755	1727
ENSG00000175550	1067	1059	1019	2110	2291	2143	2027	2396	1872
ENSG00000141526	81	128	426	2664	2805	1571	2823	3417	2069
ENSG00000123349	1558	2852	2214	2125	1578	1525	1382	1590	1158
ENSG00000171234	779	1249	844	2590	1482	3129	1891	1451	2554
ENSG00000161921	634	817	1899	2646	1228	2114	2308	1519	2801
ENSG00000186815	721	1041	1532	2357	1658	2166	1559	1858	3072
ENSG00000141556	599	577	1101	2608	2101	2105	2049	2265	2537
ENSG00000142186	1032	976	1210	2483	2003	1984	1726	2330	2182
ENSG00000110367	696	973	1862	2645	2115	1918	1625	2612	1474
ENSG00000277791	1201	1178	1151	2499	2015	1974	1829	2163	1909
ENSG00000177239	635	735	1048	2568	1885	2440	2026	1967	2611
ENSG00000175334	852	995	1343	2214	2096	2276	1700	2323	2114
ENSG00000151715	138	270	110	3459	2296	2460	2308	2242	2630
ENSG00000114302	237	404	487	3329	2232	2336	2072	2476	2331
ENSG00000095321	1163	1535	1027	2612	1799	1971	1698	1778	2321
ENSG00000159658	456	628	1452	2749	1993	2295	1922	2246	2155
ENSG00000105429	549	781	1189	2418	1981	2069	1794	1981	3117
ENSG00000126012	1213	805	1188	3231	1713	1465	2571	1870	1822
ENSG00000013275	667	667	897	2595	2206	2211	1962	2556	2113
ENSG00000213625	698	1212	2996	2054	1739	2020	1713	1934	1504
ENSG00000108523	599	898	1130	2435	1724	2581	1802	1901	2788
ENSG00000163683	1218	1566	1538	2773	2074	1573	1796	2286	1033
ENSG00000145730	146	311	1005	2668	2705	2085	2067	2952	1915
ENSG00000104969	624	802	1060	2621	2067	2057	1998	2198	2423
ENSG00000023171	32	76	890	3020	1585	2648	2499	2074	3025
ENSG00000100138	603	862	1100	2628	2118	2306	1975	2285	1972
ENSG00000167642	56	123	622	2927	1642	2721	2744	2086	2908
ENSG00000099995	326	544	919	2842	2166	2130	1952	2325	2611
ENSG00000162923	1053	1347	2047	2382	1920	1585	1727	2129	1601
ENSG00000104325	1829	1758	1645	2161	1827	1840	1556	1756	1417
ENSG00000167548	1013	811	1910	2475	1583	1589	1840	1718	2843
ENSG00000174851	829	1211	1056	2275	1915	2229	1962	1958	2345
ENSG00000100412	359	464	953	2674	1817	2662	1640	2005	3196
ENSG00000174780	337	633	644	3275	2498	1778	2043	3012	1543
ENSG00000151239	458	647	1132	2576	2390	1960	2342	2793	1463
ENSG00000068878	726	748	1047	2781	2158	1950	1988	2567	1791
ENSG00000164828	1273	1599	2770	1678	1770	1618	1507	1979	1559
ENSG00000170412	997	1376	1360	2467	1436	2222	1860	1535	2489
ENSG00000100320	746	977	1649	2404	2296	1822	1816	2401	1626
ENSG00000073008	1206	1089	1149	1922	2260	1802	1622	2525	2125
ENSG00000109685	688	893	1088	2405	2321	1725	2173	2699	1698
ENSG00000230989	718	1093	1341	2460	2078	2038	2009	2275	1670
ENSG00000185559	277	727	1066	2016	5091	519	1209	4229	545
ENSG00000153147	465	673	1376	2673	2409	1842	2003	2747	1479
ENSG00000177963	491	711	1231	2482	2152	2003	1959	2441	2181
ENSG00000113732	756	1370	1139	2435	1898	2204	1869	2006	1952
ENSG00000108588	402	666	1129	2478	2241	2071	2251	2534	1857
ENSG00000163435	549	396	3098	2170	1448	1879	2008	1733	2343
ENSG00000123131	519	1514	720	2653	2233	2062	1914	2243	1763
ENSG00000112118	216	309	538	3257	2285	1762	2405	2808	2004
ENSG00000124299	1198	1757	1581	2151	1315	2413	1546	1244	2371
ENSG00000161202	1048	1176	1873	2237	1735	1777	1633	1842	2239
ENSG00000176087	491	659	1040	2565	2011	2095	2039	2166	2493
ENSG00000102554	63	49	758	3345	1929	2083	3122	2488	1720
ENSG00000110713	618	519	845	2860	2170	1809	2078	2348	2297
ENSG00000169855	415	597	923	2678	2256	2042	1763	2340	2522
ENSG00000120306	745	445	989	2680	1666	2513	2525	1842	2131
ENSG00000154380	156	255	1793	2627	2082	2296	2018	2431	1876
ENSG00000156510	733	978	772	2624	2029	1950	1841	2006	2601
ENSG00000089053	679	1101	1677	2734	2044	1794	1880	2160	1464
ENSG00000206527	787	1498	1324	2219	1875	1978	1995	2253	1595
ENSG00000129474	602	1791	1360	1831	1559	2170	2100	1814	2286
ENSG00000064115	486	464	836	2908	1718	2661	2160	1891	2383
ENSG00000010244	537	1092	1800	2418	2047	1905	1938	2264	1497
ENSG00000173457	531	980	898	2792	1829	2148	1886	2043	2383
ENSG00000179761	2606	3424	1492	1324	1211	1745	862	1049	1775
ENSG00000100612	291	1042	1119	2404	2146	2497	1833	2087	2042
ENSG00000251562	2278	3611	7003	593	424	434	441	375	261
ENSG00000118985	1903	1458	2979	2119	1803	1008	1265	1929	949
ENSG00000010292	212	321	461	2826	2297	2083	2207	2761	2240
ENSG00000070214	377	812	756	3167	2177	1857	2217	2412	1621
ENSG00000079785	545	546	937	2481	2524	1890	2148	2873	1447
ENSG00000128342	51	52	999	1743	2189	2470	2137	2871	2877
ENSG00000122861	89	159	269	2261	3002	2257	2338	2985	2021
ENSG00000182327	3249	2609	1597	1906	1199	1116	1424	973	1298
ENSG00000174243	503	732	1112	2570	2382	1884	1901	2436	1847
ENSG00000068120	670	911	843	2504	1880	2056	1928	2057	2516
ENSG00000065135	458	697	1130	2633	2265	1851	2235	2680	1410
ENSG00000117859	2186	1601	2239	2125	1729	1168	1465	1805	1039
ENSG00000077235	552	598	1103	2621	1733	2000	1992	1777	2976
ENSG00000148358	368	581	1204	2547	2258	1962	1836	2385	2207
ENSG00000250479	1399	1491	789	2042	1076	2753	1316	1152	3323
ENSG00000100983	636	694	601	2438	1952	2539	1931	2043	2499
ENSG00000134247	102	161	943	2863	1753	2488	1924	2021	3074
ENSG00000109929	650	939	602	2804	2452	1582	2364	2697	1236
ENSG00000079332	721	1054	1435	2452	2080	1818	1823	2260	1673
ENSG00000198176	325	707	820	2783	2130	1965	2347	2527	1703
ENSG00000115226	314	384	919	3116	2018	1873	2262	2182	2239
ENSG00000152818	584	901	1548	2823	2432	1104	2226	2528	1152
ENSG00000136813	681	876	1413	2600	2061	1754	1809	2208	1891
ENSG00000137700	1168	1617	1461	1923	1471	2396	1313	1510	2430
ENSG00000152894	468	625	1811	2342	1694	2087	2009	2037	2213
ENSG00000128245	542	822	1755	2207	1730	1986	2281	2308	1653
ENSG00000151348	282	372	729	2505	2495	2029	1929	2691	2247
ENSG00000137693	504	589	1562	2560	2251	1743	1887	2671	1481
ENSG00000166986	440	638	872	2529	1848	2336	1958	2214	2396
ENSG00000156642	367	701	1305	2392	2070	2309	1871	2258	1953
ENSG00000122203	1029	1108	1774	2240	1766	1913	1667	2041	1686
ENSG00000087088	550	652	846	2177	2019	2579	1827	2189	2365
ENSG00000081760	95	119	390	3354	1706	2338	2304	2177	2720
ENSG00000138363	295	312	484	2956	2104	2446	1999	2291	2305
ENSG00000106397	771	736	1283	2239	1671	2072	1841	1830	2741
ENSG00000136636	724	919	1302	2821	1968	1704	2023	2339	1376
ENSG00000120802	1144	1613	1192	2225	1978	1407	2122	2492	1001
ENSG00000113328	420	954	870	2883	2000	2081	2162	2315	1487
ENSG00000163660	3673	3027	6248	342	398	400	328	430	313
ENSG00000196367	460	523	1337	2835	1836	1738	2028	2008	2394
ENSG00000166326	348	620	1359	2797	2416	1602	1877	2598	1539
ENSG00000114993	1132	1456	1506	2036	1768	1865	1365	1838	2179
ENSG00000122642	173	327	986	2687	2179	2134	1995	2273	2387
ENSG00000120137	608	910	1130	2717	2297	1434	2272	2625	1134
ENSG00000159346	793	1069	1165	2505	1861	1848	1847	2207	1829
ENSG00000111859	852	683	3509	2128	1612	1558	1366	1777	1629
ENSG00000070047	769	684	1199	2102	1866	2007	1867	2089	2518
ENSG00000100029	470	552	650	2690	2090	2113	1886	2381	2258
ENSG00000183207	379	568	607	2390	2274	2233	1824	2470	2344
ENSG00000100632	550	907	1082	2479	2148	1960	1907	2362	1690
ENSG00000033100	439	602	921	2431	2039	1992	1918	2228	2512
ENSG00000160075	834	1129	1134	2646	1758	1850	1917	1934	1875
ENSG00000198663	512	749	1092	2627	2094	1899	1623	2398	2075
ENSG00000141985	552	716	1148	2235	1968	2122	1876	2168	2280
ENSG00000241973	637	774	1420	2546	1737	1930	1682	1797	2542
ENSG00000178951	409	458	1097	2643	1605	2265	1980	1856	2751
ENSG00000128731	549	639	1337	2651	1778	1592	1886	1976	2652
ENSG00000068078	743	1499	2464	1828	1504	2039	1450	1652	1872
ENSG00000109089	48	87	679	2487	1509	2458	2774	1959	3049
ENSG00000182158	208	406	1057	2766	2005	2001	1705	2460	2428
ENSG00000205358	824	217	143	6023	2017	27	4084	1663	37
ENSG00000176340	883	1265	781	2276	1738	2104	1883	1929	2171
ENSG00000152952	804	954	2270	1673	2625	1249	1530	2806	1100
ENSG00000127838	1095	1112	1298	2104	1762	1896	1659	1859	2226
ENSG00000149923	971	1042	1390	2211	1808	2032	1820	1883	1852
ENSG00000076770	1899	3701	1259	1762	1213	1588	1124	1320	1139
ENSG00000100300	175	328	855	2766	1875	2150	2641	2203	2012
ENSG00000154174	745	999	1019	2392	2168	2072	1750	2276	1579
ENSG00000163694	535	682	906	2811	1775	1708	2576	2317	1685
ENSG00000103275	564	785	1222	2281	2156	1919	2025	2267	1763
ENSG00000076604	712	774	1611	2194	1642	1865	2097	1824	2263
ENSG00000138279	706	879	1145	2311	2185	1881	1955	2400	1518
ENSG00000135678	362	725	854	3103	2216	1813	1874	2164	1868
ENSG00000059573	348	382	937	2726	1888	2247	1771	2227	2451
ENSG00000163346	891	1039	1932	1892	1321	2390	1344	1306	2854
ENSG00000167615	2068	2297	5976	748	696	812	575	814	978
ENSG00000125637	1821	2434	1368	2037	1302	1386	1404	1548	1659
ENSG00000106546	349	521	932	2706	2049	2151	2371	2341	1535
ENSG00000075151	634	772	1229	2423	2095	1676	1821	2314	1988
ENSG00000004059	753	985	1629	2423	1549	2107	1795	1746	1956
ENSG00000198814	3657	1343	3342	1467	1427	511	1074	1557	563
ENSG00000107404	880	949	1323	2043	1835	1799	1957	2115	2032
ENSG00000119471	1811	1911	1306	1798	2049	1525	1413	2054	1058
ENSG00000188559	501	678	1123	3599	1765	1386	1871	2072	1929
ENSG00000113575	825	1110	1438	2223	1995	1804	1775	2370	1382
ENSG00000133275	853	816	1490	2351	1825	1856	1878	2026	1818
ENSG00000125753	512	618	1348	2408	1847	1977	2047	2126	2027
ENSG00000091483	1359	1586	1352	2174	1861	1565	1631	2018	1349
ENSG00000196182	592	713	1099	2266	1859	2270	1675	1958	2458
ENSG00000173230	1332	1697	2470	2371	1657	878	1743	1818	922
ENSG00000116685	728	915	948	2452	1737	2044	1794	1861	2409
ENSG00000125520	1309	2019	957	1955	1633	1797	1581	1675	1960
ENSG00000170581	3339	4105	2895	1076	782	584	586	892	622
ENSG00000104529	672	923	1391	2167	1935	2004	1844	2034	1908
ENSG00000151176	537	602	763	2867	1663	2012	1817	1775	2830
ENSG00000178982	795	1330	1377	2429	1643	1999	1589	1749	1944
ENSG00000145495	1479	1932	2533	1844	1398	1369	1329	1583	1384
ENSG00000153201	629	730	1532	2882	2069	1378	1997	2199	1429
ENSG00000173674	606	710	926	3222	1883	1518	2833	2147	996
ENSG00000117399	129	142	58	2468	2387	2022	2467	3099	2069
ENSG00000109572	328	470	906	2684	2300	1741	2148	2742	1509
ENSG00000139209	4171	4978	3235	705	537	120	445	533	104
ENSG00000186951	2360	3617	1973	1651	948	1073	964	955	1286
ENSG00000144677	144	482	964	3168	1774	2368	1967	1969	1977
ENSG00000157106	839	1208	2016	2237	1707	1481	1770	1918	1626
ENSG00000169180	652	701	962	2365	1984	1890	1824	2246	2174
ENSG00000053371	166	580	520	2433	1686	2806	1864	1862	2881
ENSG00000090372	645	579	1226	2289	1744	1977	2033	2020	2281
ENSG00000164976	696	1400	538	2386	1307	2391	1696	1503	2868
ENSG00000150459	1099	1259	1487	2271	1892	1721	1795	2012	1243
ENSG00000088930	268	379	830	2676	2362	1888	1992	2777	1597
ENSG00000167881	511	655	809	2421	2256	1891	1767	2501	1955
ENSG00000111530	526	664	1285	2741	2112	1526	1991	2568	1348
ENSG00000169871	548	679	1503	2474	1782	1890	1723	2009	2145
ENSG00000228474	628	1337	1100	2527	1962	1950	1834	1784	1615
ENSG00000259956	299	419	1188	2571	1879	1992	2108	2073	2207
ENSG00000134243	229	429	1212	2766	1608	2063	2249	1892	2285
ENSG00000137331	265	282	2822	1967	2442	1382	1609	2529	1435
ENSG00000167863	1287	1738	1360	1870	1888	1805	1737	1598	1445
ENSG00000129128	566	1075	1471	2099	2634	1387	1442	3052	1000
ENSG00000214253	629	1464	929	2448	1841	1886	1782	1874	1866
ENSG00000107798	551	1996	1136	2073	1821	1990	1638	1941	1569
ENSG00000100906	1874	2375	3608	1124	1153	1096	1053	1270	1157
ENSG00000159199	1005	1194	821	1820	1658	2433	1360	1857	2549
ENSG00000116251	805	2087	1632	2046	1634	1672	1532	1885	1402
ENSG00000111676	585	498	1816	2262	1729	1858	1812	1925	2204
ENSG00000149480	591	695	1177	2247	1916	1906	1964	2230	1957
ENSG00000186635	3122	1482	1998	1314	1361	1300	978	1509	1604
ENSG00000134057	112	223	94	2332	2588	1880	2587	3354	1494
ENSG00000171604	805	1529	1208	2247	2193	1571	1632	2098	1378
ENSG00000159461	888	1221	1341	2259	1770	1838	1439	1886	2014
ENSG00000102531	1190	1219	2134	2426	1851	1144	1616	2106	967
ENSG00000179115	365	390	588	2365	2152	2107	1884	2374	2422
ENSG00000114978	520	849	1226	2640	1954	1745	2030	2369	1313
ENSG00000173210	2513	1078	1976	1826	1546	1505	1201	1621	1373
ENSG00000116649	358	361	488	2597	2138	2111	1832	2236	2517
ENSG00000166311	651	1018	829	2114	1801	2280	1495	1718	2731
ENSG00000114054	573	742	516	2524	1931	2436	1880	2016	2015
ENSG00000088325	144	221	70	2413	2605	1849	2546	3117	1662
ENSG00000158470	202	354	1346	2728	1936	1733	2418	2163	1739
ENSG00000187079	593	457	1900	2305	2094	1458	2109	2219	1478
ENSG00000163382	438	757	589	2571	1792	2270	1914	1963	2317
ENSG00000162521	311	578	1238	2789	2103	1771	1888	2342	1591
ENSG00000166181	413	574	895	2511	2150	1960	2013	2488	1596
ENSG00000173786	522	563	967	2619	1904	2065	1862	2137	1951
ENSG00000140105	755	835	763	2560	1930	1950	1630	2127	2022
ENSG00000075239	1705	3022	1756	1541	1618	1244	1152	1639	893
ENSG00000136279	877	1182	1375	2088	1761	1826	1717	1893	1848
ENSG00000198417	2723	1757	867	2868	2404	148	1779	1822	183
ENSG00000104518	1221	1947	1583	1732	1695	1594	1281	1707	1788
ENSG00000054148	720	1032	1350	2154	1803	1979	1845	1813	1835
ENSG00000175582	830	1182	2160	2168	1768	1644	1575	1858	1344
ENSG00000197077	759	665	1513	2474	1534	1792	1816	1627	2336
ENSG00000137710	325	536	863	2326	2449	1661	2181	2923	1248
ENSG00000150938	174	254	2278	1731	1844	2045	1909	2477	1797
ENSG00000099901	325	566	656	2410	2344	1940	2150	2609	1505
ENSG00000169895	626	884	1183	2906	1712	1630	2265	1970	1327
ENSG00000137497	879	860	2381	2053	1525	1460	1520	1644	2169
ENSG00000175220	540	633	1280	2790	1516	1871	1916	1792	2151
ENSG00000038382	537	728	2075	1917	1831	1694	1720	2100	1884
ENSG00000130640	687	826	1101	2003	2078	2026	1559	2071	2131
ENSG00000197912	1857	1717	2649	1543	1077	1550	1281	1157	1644
ENSG00000183747	5114	7314	1168	129	122	256	77	101	190
ENSG00000119707	2232	1848	3038	1670	1272	888	1252	1490	778
ENSG00000112078	461	715	1329	2561	2061	1749	1759	2231	1601
ENSG00000106609	563	1004	1447	2485	1704	1886	1634	1966	1776
ENSG00000012232	205	355	793	2308	1936	2133	1844	2122	2766
ENSG00000185627	861	845	1372	2484	1819	1746	1663	2142	1519
ENSG00000184992	47	150	169	2998	1822	2397	2203	2215	2444
ENSG00000165688	684	802	846	2116	1853	2227	1623	1886	2406
ENSG00000140497	448	651	813	2366	1710	2259	1764	1819	2604
ENSG00000143149	542	692	632	2673	1837	2212	1788	2057	1996
ENSG00000140983	1352	1374	1936	1675	1504	1686	1386	1602	1894
ENSG00000155096	553	700	1353	2181	2090	1874	1784	2495	1376
ENSG00000173113	1013	947	1116	2236	2021	1595	1930	2146	1392
ENSG00000006453	706	578	1272	2374	1756	1867	1943	1933	1965
ENSG00000176393	435	481	740	2711	1723	2065	1978	2083	2174
[truncated: 57,143 more rows]
